# Supplementary material for: Characterization of two non-competing antibodies to influenza H3N2 hemagglutinin stem reveals its evolving antigenicity
Source: Nat Commun. 2025 Nov 26;16:10557. doi: 10.1038/s41467-025-65595-1 (PMC12658140; doi:10.1038/s41467-025-65595-1)
Supplement: Supplementary file 4 — Source data [file 41467_2025_65595_MOESM4_ESM.xlsx]

## Sheet: Fig 2B
Buried Surface Area (BSA) of the Protein–Protein Interface
##	AG2G02_HA2_to_HEAVY	HSDC	ASA	BSA	ΔiG		##	AG2G02_HEAVY	HSDC	ASA	BSA	ΔiG		##	AG2G02_LIGHT	HSDC	ASA	BSA	ΔiG		##	2F02_ HA2	HSDC	ASA	BSA	ΔiG		##	2F02_HEAVY	HSDC	ASA	BSA	ΔiG		##	2F02_LIGHT	HSDC	ASA	BSA	ΔiG
1	B:GLY 8		115.99	0.00	0.00		1	K:VAL 1		106.20	0.00	0.00		1	M:ILE 2		72.19	0.00	0.00		1	AB:GLY 8		106.02	0.00	0.00		1	BH:VAL 2		99.78	0.00	0.00		1	CL:SER 2		140.36	0.00	0.00
2	B:PHE 9		86.40	0.00	0.00		2	K:GLN 2		100.01	0.00	0.00		2	M:VAL 3		102.69	0.00	0.00		2	AB:PHE 9		52.82	0.00	0.00		2	BH:GLN 3		126.48	0.00	0.00		2	CL:ALA 3		67.46	0.00	0.00
3	B:ILE 10		64.13	0.00	0.00		3	K:LEU 3		9.71	0.00	0.00		3	M:LEU 4		5.73	0.00	0.00		3	AB:ILE 10		72.24	0.00	0.00		3	BH:LEU 4		8.49	0.00	0.00		3	CL:LEU 4		9.86	0.00	0.00
4	B:GLU 11		147.96	0.00	0.00		4	K:VAL 4		60.89	0.00	0.00		4	M:THR 5		74.83	0.00	0.00		4	AB:GLU 11		140.41	0.00	0.00		4	BH:LEU 5		99.87	0.00	0.00		4	CL:THR 5		81.03	0.00	0.00
5	B:ASN 12		94.43	14.91 ||	-0.19		5	K:GLN 5		14.30	0.00	0.00		5	M:GLN 6		13.86	0.00	0.00		5	AB:ASN 12		124.68	0.00	0.00		5	BH:GLU 6		7.85	0.00	0.00		5	CL:GLN 6		28.02	0.00	0.00
6	B:GLY 13		67.71	0.00	0.00		6	K:SER 6		41.24	0.00	0.00		6	M:SER 7		64.74	0.00	0.00		6	AB:GLY 13		62.90	0.00	0.00		6	BH:SER 7		53.36	0.00	0.00		6	CL:PRO 7		46.85	0.00	0.00
7	B:TRP 14		94.67	19.63 |||	0.08		7	K:GLY 7		48.32	0.00	0.00		7	M:PRO 8		55.11	0.00	0.00		7	AB:TRP 14		106.23	0.00	0.00		7	BH:GLY 8		33.90	0.00	0.00		7	CL:ARG 8		226.95	0.00	0.00
8	B:GLU 15	H	170.43	48.40 |||	-0.04		8	K:ALA 8		71.73	0.00	0.00		8	M:GLY 9		50.29	0.00	0.00		8	AB:GLU 15		175.26	0.00	0.00		8	BH:GLY 9		34.21	0.00	0.00		8	CL:SER 9		64.16	0.00	0.00
9	B:GLY 16	H	50.41	23.55 |||||	0.24		9	K:GLU 9		35.93	0.00	0.00		9	M:THR 10		113.52	0.00	0.00		9	AB:GLY 16		50.21	0.00	0.00		9	BH:GLY 10		29.98	0.00	0.00		9	CL:VAL 10		33.97	0.00	0.00
10	B:MET 17		26.68	0.00	0.00		10	K:MET 10		143.82	0.00	0.00		10	M:LEU 11		76.86	0.00	0.00		10	AB:MET 17		33.15	0.00	0.00		10	BH:LEU 11		121.67	0.00	0.00		10	CL:SER 11		64.22	0.00	0.00
11	B:ILE 18		160.20	0.00	0.00		11	K:LYS 11		68.89	0.00	0.00		11	M:SER 12		109.40	0.00	0.00		11	AB:ILE 18		140.69	40.88 |||	0.28		11	BH:VAL 12		18.07	0.00	0.00		11	CL:GLY 12		5.67	0.00	0.00
12	B:ASP 19		93.08	0.00	0.00		12	K:LYS 12		137.18	0.00	0.00		12	M:LEU 13		51.85	0.00	0.00		12	AB:ASP 19	H	105.41	92.64 |||||||||	-0.15		12	BH:GLN 13		111.30	0.00	0.00		12	CL:SER 13		32.50	0.00	0.00
13	B:GLY 20		20.50	0.00	0.00		13	K:PRO 13		60.84	0.00	0.00		13	M:SER 14		54.68	0.00	0.00		13	AB:GLY 20		20.80	17.60 |||||||||	0.05		13	BH:PRO 14		76.98	0.00	0.00		13	CL:PRO 14		76.57	0.00	0.00
14	B:TRP 21		118.27	0.00	0.00		14	K:GLY 14		66.13	0.00	0.00		14	M:PRO 15		92.79	0.00	0.00		14	AB:TRP 21		120.24	51.04 |||||	0.28		14	BH:GLY 15		56.59	0.00	0.00		14	CL:GLY 15		60.84	0.00	0.00
15	B:TYR 22		18.99	0.00	0.00		15	K:ALA 15		36.87	0.00	0.00		15	M:GLY 16		50.00	0.00	0.00		15	AB:TYR 22		16.54	0.00	0.00		15	BH:GLY 16		23.72	0.00	0.00		15	CL:GLN 16		93.84	0.00	0.00
16	B:GLY 23		13.74	0.00	0.00		16	K:SER 16		51.40	0.00	0.00		16	M:GLU 17		83.67	0.00	0.00		16	AB:GLY 23		9.46	0.00	0.00		16	BH:SER 17		65.81	0.00	0.00		16	CL:SER 17		71.22	0.00	0.00
17	B:PHE 24		38.72	0.00	0.00		17	K:VAL 17		0.17	0.00	0.00		17	M:ARG 18		159.75	0.00	0.00		17	AB:PHE 24		38.54	0.00	0.00		17	BH:LEU 18		33.27	0.00	0.00		17	CL:VAL 18		5.35	0.00	0.00
18	B:ARG 25	H	122.00	84.13 |||||||	-0.93		18	K:LYS 18		111.13	0.00	0.00		18	M:ALA 19		3.17	0.00	0.00		18	AB:ARG 25		113.09	0.00	0.00		18	BH:ARG 19		118.96	0.00	0.00		18	CL:THR 19		72.94	0.00	0.00
19	B:HIS 26		35.95	9.04 |||	0.07		19	K:VAL 19		0.66	0.00	0.00		19	M:THR 20		70.36	0.00	0.00		19	AB:HIS 26		32.73	0.00	0.00		19	BH:LEU 20		0.00	0.00	0.00		19	CL:ILE 20		0.00	0.00	0.00
20	B:GLN 27	H	148.54	62.80 |||||	-0.40		20	K:SER 20		30.57	0.00	0.00		20	M:LEU 21		5.70	0.00	0.00		20	AB:GLN 27		136.28	0.00	0.00		20	BH:SER 21		24.79	0.00	0.00		20	CL:SER 21		46.45	0.00	0.00
21	B:ASN 28		28.45	0.00	0.00		21	K:CYS 21		0.00	0.00	0.00		21	M:SER 22		33.37	0.00	0.00		21	AB:ASN 28		15.12	0.00	0.00		21	BH:CYS 22		0.00	0.00	0.00		21	CL:CYS 22		0.00	0.00	0.00
22	B:SER 29		111.55	0.00	0.00		22	K:LYS 22		102.73	0.00	0.00		22	M:CYS 23		0.78	0.00	0.00		22	AB:SER 29		94.68	0.00	0.00		22	BH:ALA 23		49.85	0.00	0.00		22	CL:THR 23		51.59	0.00	0.00
23	B:GLU 30		109.19	0.00	0.00		23	K:ALA 23		7.08	0.00	0.00		23	M:ARG 24		149.77	0.00	0.00		23	AB:GLU 30		104.33	0.00	0.00		23	BH:ALA 24		5.18	0.00	0.00		23	CL:GLY 24		11.35	0.00	0.00
24	B:GLY 31		30.04	0.00	0.00		24	K:SER 24		42.67	0.00	0.00		24	M:ALA 25		6.44	0.00	0.00		24	AB:GLY 31		28.20	0.00	0.00		24	BH:SER 25		69.81	0.00	0.00		24	CL:THR 25		77.16	0.00	0.00
25	B:THR 32		100.77	37.89 ||||	0.42		25	K:GLY 25		62.48	0.00	0.00		25	M:SER 26		76.03	0.00	0.00		25	AB:THR 32		112.64	0.00	0.00		25	BH:GLY 26	CDR1	64.29	0.00	0.00		25	CL:ARG 26		203.64	0.00	0.00
26	B:GLY 33		27.02	7.12 |||	0.05		26	K:TYR 26		32.26	3.51 ||	0.06		26	M:GLN 27		105.17	0.00	0.00		26	AB:GLY 33		19.38	0.00	0.00		26	BH:PHE 27		30.57	0.00	0.00		26	CL:SER 27		66.12	7.53 ||	0.12
27	B:GLN 34		74.46	12.92 ||	-0.02		27	K:THR 27		85.39	0.00	0.00		27	M:SER 28		82.44	0.00	0.00		27	AB:GLN 34		80.92	0.00	0.00		27	BH:THR 28		84.96	0.00	0.00		27	CL:ASP 28		10.82	0.00	0.00
28	B:ALA 35		19.55	0.00	0.00		28	K:PHE 28		10.18	0.00	0.00		28	M:VAL 29		11.41	0.00	0.00		28	AB:ALA 35		19.19	0.00	0.00		28	BH:PHE 29		4.33	0.00	0.00		28	CL:VAL 29		0.00	0.00	0.00
29	B:ALA 36		26.33	0.00	0.00		29	K:SER 29		39.58	0.00	0.00		29	M:SER 30		57.09	1.96 |	-0.02		29	AB:ALA 36		37.11	16.01 |||||	-0.02		29	BH:SER 30		59.90	0.00	0.00		29	CL:GLY 30		37.21	0.00	0.00
30	B:ASP 37		14.05	0.00	0.00		30	K:ALA 30		61.19	0.00	0.00		30	M:SER 31	H	38.00	28.11 ||||||||	0.17		30	AB:ASP 37		21.86	0.15 |	0.00		30	BH:THR 31		54.36	0.00	0.00		30	CL:GLY 31		43.07	3.19 |	-0.04
31	B:LEU 38		115.93	0.00	0.00		31	K:TYR 31	H	68.30	33.97 |||||	-0.29		31	M:SER 32	H	79.81	45.17 ||||||	0.40		31	AB:LEU 38		103.14	67.93 |||||||	1.09		31	BH:TYR 32		35.35	0.00	0.00		31	CL:TYR 32	H	82.25	64.22 ||||||||	0.36
32	B:LYS 39		151.19	0.00	0.00		32	K:TYR 32		62.98	0.00	0.00		32	M:TYR 33		72.62	0.00	0.00		32	AB:LYS 39		178.49	0.00	0.00		32	BH:ALA 33		0.17	0.00	0.00		32	CL:ASN 33	H	89.39	26.92 ||||	0.06
33	B:SER 40		8.85	0.00	0.00		33	K:ILE 33		0.17	0.00	0.00		33	M:LEU 34		0.62	0.00	0.00		33	AB:SER 40		12.80	0.00	0.00		33	BH:MET 34		0.00	0.00	0.00		33	CL:TYR 34	H	138.24	85.44 |||||||	0.16
34	B:THR 41		12.88	0.00	0.00		34	K:HIS 34		19.02	0.00	0.00		34	M:ALA 35		7.20	0.00	0.00		34	AB:THR 41		6.19	6.19 ||||||||||	0.10		34	BH:SER 35		0.00	0.00	0.00		34	CL:VAL 35		1.51	0.00	0.00
35	B:GLN 42		93.70	0.00	0.00		35	K:TRP 35		0.00	0.00	0.00		35	M:TRP 36		0.73	0.00	0.00		35	AB:GLN 42	H	101.31	52.08 ||||||	-0.64		35	BH:TRP 36		0.00	0.00	0.00		35	CL:SER 36		15.20	0.00	0.00
36	B:ALA 43		36.35	0.00	0.00		36	K:VAL 36		7.16	0.00	0.00		36	M:TYR 37		39.49	0.00	0.00		36	AB:ALA 43		34.60	0.00	0.00		36	BH:VAL 37		7.20	0.00	0.00		36	CL:TRP 37		2.33	0.00	0.00
37	B:ALA 44		0.00	0.00	0.00		37	K:ARG 37		21.85	0.00	0.00		37	M:GLN 38		3.70	0.00	0.00		37	AB:ALA 44		0.00	0.00	0.00		37	BH:ARG 38		16.57	0.00	0.00		37	CL:TYR 38		51.20	0.00	0.00
38	B:ILE 45		54.52	0.00	0.00		38	K:GLN 38		56.24	0.00	0.00		38	M:GLN 39		52.33	0.00	0.00		38	AB:ILE 45		68.71	54.32 ||||||||	0.86		38	BH:GLN 39		62.48	0.00	0.00		38	CL:GLN 39		26.62	0.00	0.00
39	B:ASP 46		76.47	0.00	0.00		39	K:ALA 39		20.42	0.00	0.00		39	M:LYS 40		63.00	0.00	0.00		39	AB:ASP 46		96.51	0.00	0.00		39	BH:ALA 40		21.17	0.00	0.00		39	CL:GLN 40		55.45	0.00	0.00
40	B:GLN 47		81.45	0.00	0.00		40	K:PRO 40		90.53	0.00	0.00		40	M:PRO 41		120.90	0.00	0.00		40	AB:GLN 47		91.17	0.00	0.00		40	BH:PRO 41		94.94	0.00	0.00		40	CL:HIS 41		53.61	0.00	0.00
41	B:ILE 48		40.84	0.00	0.00		41	K:GLY 41		90.33	0.00	0.00		41	M:GLY 42		88.59	0.00	0.00		41	AB:ILE 48		44.22	17.14 ||||	0.27		41	BH:GLY 42		87.83	0.00	0.00		41	CL:PRO 42		119.14	0.00	0.00
42	B:ASN 49		69.74	0.00	0.00		42	K:GLN 42		123.14	0.00	0.00		42	M:GLN 43		119.57	0.00	0.00		42	AB:ASN 49		80.20	22.04 |||	0.01		42	BH:LYS 43		140.18	0.00	0.00		42	CL:GLY 43		87.01	0.00	0.00
43	B:GLY 50		36.36	0.00	0.00		43	K:GLY 43		52.95	0.00	0.00		43	M:ALA 44		84.31	0.00	0.00		43	AB:GLY 50		38.28	0.00	0.00		43	BH:GLY 44		53.06	0.00	0.00		43	CL:LYS 44		137.60	0.00	0.00
44	B:LYS 51		36.11	0.00	0.00		44	K:LEU 44		106.25	0.00	0.00		44	M:PRO 45		73.22	0.00	0.00		44	AB:LYS 51		33.50	0.00	0.00		44	BH:LEU 45		105.14	0.00	0.00		44	CL:ALA 45		87.01	0.00	0.00
45	B:LEU 52		97.23	0.00	0.00		45	K:GLU 45		47.99	0.00	0.00		45	M:ARG 46		102.61	0.00	0.00		45	AB:LEU 52		110.76	19.86 ||	0.32		45	BH:GLU 46		65.26	0.00	0.00		45	CL:PRO 46		75.62	0.00	0.00
46	B:ASN 53		101.34	0.00	0.00		46	K:TRP 46		98.55	0.00	0.00		46	M:LEU 47		65.03	0.00	0.00		46	AB:ASN 53		89.54	0.00	0.00		46	BH:TRP 47		78.38	0.00	0.00		46	CL:LYS 47		126.98	0.00	0.00
47	B:ARG 54		213.84	0.00	0.00		47	K:MET 47		0.73	0.00	0.00		47	M:LEU 48		0.00	0.00	0.00		47	AB:ARG 54		176.32	0.00	0.00		47	BH:VAL 48		0.00	0.00	0.00		47	CL:VAL 48		54.05	0.00	0.00
48	B:VAL 55		75.02	0.00	0.00		48	K:GLY 48		0.00	0.00	0.00		48	M:ILE 49		0.17	0.00	0.00		48	AB:VAL 55		68.35	0.00	0.00		48	BH:SER 49		0.00	0.00	0.00		48	CL:ILE 49		6.70	0.00	0.00
49	B:ILE 56		162.98	0.00	0.00		49	K:ARG 49		70.70	0.00	0.00		49	M:TYR 50	H	113.35	47.77 |||||	-0.06		49	AB:ILE 56		103.83	0.00	0.00		49	BH:THR 50		0.67	0.00	0.00		49	CL:ILE 50		1.34	0.00	0.00
50	B:ASN 60		184.04	0.00	0.00		50	K:ILE 50		1.17	0.00	0.00		50	M:GLY 51	H	24.74	21.24 |||||||||	0.11		50	AB:GLU 57		105.08	0.00	0.00		50	BH:ILE 51		2.16	0.00	0.00		50	CL:TYR 51		93.28	0.00	0.00
51	B:GLU 61		132.40	0.00	0.00		51	K:ASN 51		38.63	0.00	0.00		51	M:ALA 52		2.85	2.35 |||||||||	0.04		51	AB:LYS 58		189.16	0.00	0.00		51	BH:SER 52		11.43	11.26 ||||||||||	0.15		51	CL:ASP 52		46.38	20.81 |||||	-0.26
52	B:LYS 62		145.82	0.00	0.00		52	K:THR 52		0.61	0.00	0.00		52	M:SER 53	H	78.73	52.70 |||||||	0.19		52	AB:THR 59		127.36	0.00	0.00		52	BH:GLY 53		3.94	0.00	0.00		52	CL:VAL 53		21.48	0.00	0.00
53	B:PHE 63		170.53	0.00	0.00		53	K:ASP 53		96.56	0.00	0.00		53	M:SER 54	H	45.19	27.59 |||||||	-0.23		53	AB:ASN 60		118.41	0.00	0.00		53	BH:SER 54		102.20	36.93 ||||	0.34		53	CL:LYS 54		162.02	8.38 |	-0.16
54	B:HIS 64		178.32	0.00	0.00		54	K:SER 54		89.63	0.00	0.00		54	M:ARG 55		106.70	0.00	0.00		54	AB:GLU 61		133.68	0.00	0.00		54	BH:GLY 55		24.60	0.00	0.00		54	CL:LYS 55	H	105.11	45.94 |||||	-0.65
55	B:GLN 65		88.37	0.00	0.00		55	K:GLY 55		25.73	0.00	0.00		55	M:ALA 56		24.11	0.00	0.00		55	AB:LYS 62		122.12	0.00	0.00		55	BH:GLY 56		72.59	11.02 ||	0.17		55	CL:ARG 56		89.24	0.00	0.00
56	B:ILE 66		82.77	0.00	0.00		56	K:GLY 56		34.71	0.00	0.00		56	M:THR 57		150.47	42.09 |||	0.09		56	AB:PHE 63		174.85	0.00	0.00		56	BH:SER 57	H	46.54	31.26 |||||||	-0.16		56	CL:PRO 57		44.39	0.00	0.00
57	B:GLU 67		112.44	0.00	0.00		57	K:THR 57		53.18	0.00	0.00		57	M:GLY 58		62.07	0.00	0.00		57	AB:HIS 64		180.08	0.00	0.00		57	BH:THR 58		72.03	0.00	0.00		57	CL:SER 58		122.42	0.00	0.00
58	B:LYS 68		89.27	0.00	0.00		58	K:ASN 58		86.45	0.00	0.00		58	M:ILE 59		21.28	0.00	0.00		58	AB:GLN 65		90.65	0.00	0.00		58	BH:TYR 59		94.86	44.28 |||||	-0.06		58	CL:GLY 59		65.84	0.00	0.00
59	B:GLU 69		151.48	0.00	0.00		59	K:PHE 59		62.53	0.00	0.00		59	M:PRO 60		45.83	0.00	0.00		59	AB:ILE 66		82.05	0.00	0.00		59	BH:ASP 60		39.91	0.00	0.00		59	CL:VAL 60		17.51	0.00	0.00
60	B:PHE 70		66.07	0.00	0.00		60	K:ALA 60		19.21	0.00	0.00		60	M:ASP 61		103.81	0.00	0.00		60	AB:GLU 67		121.17	0.00	0.00		60	BH:ALA 61		15.90	0.00	0.00		60	CL:PRO 61		63.72	0.00	0.00
61	B:SER 71		99.60	0.00	0.00		61	K:GLN 61		161.01	0.00	0.00		61	M:ARG 62		42.69	0.00	0.00		61	AB:LYS 68		88.31	0.00	0.00		61	BH:GLU 62		138.78	0.00	0.00		61	CL:ASP 62		112.40	0.00	0.00
62	B:GLU 72		107.51	0.00	0.00		62	K:GLN 62		121.53	0.00	0.00		62	M:PHE 63		0.56	0.00	0.00		62	AB:GLU 69		154.89	0.00	0.00		62	BH:SER 63		56.99	0.00	0.00		62	CL:ARG 63		62.52	0.00	0.00
63	B:VAL 73		148.46	0.00	0.00		63	K:PHE 63		2.98	0.00	0.00		63	M:ARG 64		130.25	0.00	0.00		63	AB:PHE 70		59.23	0.00	0.00		63	BH:VAL 64		0.47	0.00	0.00		63	CL:PHE 64		8.72	0.00	0.00
64	B:GLU 74		121.99	0.00	0.00		64	K:GLU 64		125.31	0.00	0.00		64	M:GLY 65		6.43	0.00	0.00		64	AB:SER 71		103.53	0.00	0.00		64	BH:LYS 65		130.24	8.29 |	-0.31		64	CL:SER 65		54.20	0.00	0.00
65	B:GLY 75		28.62	0.00	0.00		65	K:GLY 65		84.36	0.00	0.00		65	M:SER 66		52.58	1.84 |	0.03		65	AB:GLU 72		123.69	0.00	0.00		65	BH:GLY 66		76.66	0.00	0.00		65	CL:GLY 66		7.88	0.00	0.00
66	B:ARG 76		222.70	0.00	0.00		66	K:ARG 66		48.89	0.00	0.00		66	M:GLY 67		34.15	9.66 |||	-0.11		66	AB:VAL 73		141.56	0.00	0.00		66	BH:ARG 67		19.32	0.00	0.00		66	CL:SER 67		64.13	0.00	0.00
67	B:ILE 77		113.98	0.00	0.00		67	K:VAL 67		4.57	0.00	0.00		67	M:SER 68		84.68	12.06 ||	0.19		67	AB:GLU 74		101.97	0.00	0.00		67	BH:PHE 68		0.00	0.00	0.00		67	CL:LYS 68		58.20	0.00	0.00
68	B:GLN 78		12.39	0.00	0.00		68	K:THR 68		75.21	0.00	0.00		68	M:GLY 69		26.95	0.00	0.00		68	AB:GLY 75		44.73	0.00	0.00		68	BH:THR 69		67.21	0.00	0.00		68	CL:SER 69		81.33	0.00	0.00
69	B:ASP 79		87.61	0.00	0.00		69	K:MET 69		15.56	0.00	0.00		69	M:THR 70		50.76	0.00	0.00		69	AB:ARG 76		212.37	0.00	0.00		69	BH:ILE 70		14.47	0.00	0.00		69	CL:GLY 70		50.78	0.00	0.00
70	B:LEU 80		107.81	0.00	0.00		70	K:THR 70		69.51	0.00	0.00		70	M:ASP 71		65.38	0.00	0.00		70	AB:ILE 77		115.51	0.00	0.00		70	BH:SER 71		48.91	0.00	0.00		70	CL:ASN 71		60.23	0.00	0.00
71	B:GLU 81		39.02	0.00	0.00		71	K:ARG 71		102.48	0.00	0.00		71	M:PHE 72		0.43	0.00	0.00		71	AB:GLN 78		11.10	0.00	0.00		71	BH:ARG 72		32.82	0.00	0.00		71	CL:THR 72		45.93	0.00	0.00
72	B:LYS 82		106.04	0.00	0.00		72	K:ASP 72		40.87	0.00	0.00		72	M:THR 73		41.36	0.00	0.00		72	AB:ASP 79		82.53	0.00	0.00		72	BH:ASP 73		42.97	0.00	0.00		72	CL:ALA 73		1.00	0.00	0.00
73	B:TYR 83		153.79	0.00	0.00		73	K:THR 73		74.19	0.00	0.00		73	M:LEU 74		0.00	0.00	0.00		73	AB:LEU 80		106.28	0.00	0.00		73	BH:ASN 74		51.06	0.00	0.00		73	CL:SER 74		27.66	0.00	0.00
74	B:VAL 84		79.67	0.00	0.00		74	K:SER 74		99.58	0.00	0.00		74	M:THR 75		13.41	0.00	0.00		74	AB:GLU 81		37.71	0.00	0.00		74	BH:SER 75		101.47	0.00	0.00		74	CL:LEU 75		0.00	0.00	0.00
75	B:GLU 85		32.30	0.00	0.00		75	K:ILE 75		90.51	0.00	0.00		75	M:ILE 76		1.68	0.00	0.00		75	AB:LYS 82		99.52	0.00	0.00		75	BH:LYS 76		145.17	0.00	0.00		75	CL:THR 76		43.35	0.00	0.00
76	B:ASP 86		83.73	0.00	0.00		76	K:SER 76		30.12	0.00	0.00		76	M:SER 77		42.72	0.00	0.00		76	AB:TYR 83		155.67	0.00	0.00		76	BH:ASN 77		54.06	0.00	0.00		76	CL:ILE 77		0.00	0.00	0.00
77	B:THR 87		56.89	0.00	0.00		77	K:THR 77		7.84	0.00	0.00		77	M:ARG 78		173.45	0.00	0.00		77	AB:VAL 84		72.44	0.00	0.00		77	BH:THR 78		18.19	0.00	0.00		77	CL:SER 78		46.76	0.00	0.00
78	B:LYS 88		104.49	0.00	0.00		78	K:ALA 78		0.00	0.00	0.00		78	M:LEU 79		7.62	0.00	0.00		78	AB:GLU 85		27.81	0.00	0.00		78	BH:LEU 79		0.00	0.00	0.00		78	CL:GLY 79		36.68	0.00	0.00
79	B:ILE 89		92.31	0.00	0.00		79	K:TYR 79		55.03	0.00	0.00		79	M:GLU 80		66.13	0.00	0.00		79	AB:ASP 86		80.08	0.00	0.00		79	BH:TYR 80		30.90	0.00	0.00		79	CL:LEU 80		2.07	0.00	0.00
80	B:ASP 90		86.47	0.00	0.00		80	K:MET 80		0.33	0.00	0.00		80	M:PRO 81		105.75	0.00	0.00		80	AB:THR 87		59.34	0.00	0.00		80	BH:LEU 81		0.00	0.00	0.00		80	CL:GLN 81		62.43	0.00	0.00
81	B:LEU 91		107.49	0.00	0.00		81	K:GLU 81		35.12	0.00	0.00		81	M:GLU 82		99.86	0.00	0.00		81	AB:LYS 88		85.14	0.00	0.00		81	BH:GLN 82		65.26	0.00	0.00		81	CL:ALA 82		84.17	0.00	0.00
82	B:TRP 92		160.34	0.00	0.00		82	K:LEU 82		0.00	0.00	0.00		82	M:ASP 83		2.27	0.00	0.00		82	AB:ILE 89		98.64	0.00	0.00		82	BH:MET 83		0.00	0.00	0.00		82	CL:GLU 83		130.81	0.00	0.00
83	B:SER 93		63.40	0.00	0.00		83	K:SER 83		37.86	0.00	0.00		83	M:PHE 84		94.86	0.00	0.00		83	AB:ASP 90		81.79	0.00	0.00		83	BH:ASN 84		74.64	0.00	0.00		83	CL:ASP 84		3.31	0.00	0.00
84	B:TYR 94		137.36	0.00	0.00		84	K:SER 84		63.31	0.00	0.00		84	M:ALA 85		21.80	0.00	0.00		84	AB:LEU 91		112.35	0.00	0.00		84	BH:SER 85		51.50	0.00	0.00		84	CL:GLU 85		75.91	0.00	0.00
85	B:ASN 95		68.31	0.00	0.00		85	K:LEU 85		4.92	0.00	0.00		85	M:VAL 86		52.90	0.00	0.00		85	AB:TRP 92		165.17	0.00	0.00		85	BH:LEU 86		4.20	0.00	0.00		85	CL:ALA 86		4.35	0.00	0.00
86	B:ALA 96		55.22	0.00	0.00		86	K:ARG 86		142.34	0.00	0.00		86	M:TYR 87		8.77	0.00	0.00		86	AB:SER 93		56.53	0.00	0.00		86	BH:ARG 87		125.94	0.00	0.00		86	CL:ASP 87		46.49	0.00	0.00
87	B:GLU 97		122.65	0.00	0.00		87	K:SER 87		85.49	0.00	0.00		87	M:TYR 88		47.83	0.00	0.00		87	AB:TYR 94		143.79	0.00	0.00		87	BH:ALA 88		82.29	0.00	0.00		87	CL:TYR 88		0.00	0.00	0.00
88	B:LEU 98		88.62	0.00	0.00		88	K:ASP 88		104.64	0.00	0.00		88	M:CYS 89		0.00	0.00	0.00		88	AB:ASN 95		69.88	0.00	0.00		88	BH:GLU 89		110.81	0.00	0.00		88	CL:TYR 89		55.21	0.00	0.00
89	B:LEU 99		80.54	0.00	0.00		89	K:ASP 89		1.63	0.00	0.00		89	M:GLN 90		12.68	0.00	0.00		89	AB:ALA 96		56.87	0.00	0.00		89	BH:ASP 90		0.12	0.00	0.00		89	CL:CYS 90		0.00	0.00	0.00
90	B:VAL 100		81.17	0.00	0.00		90	K:THR 90		25.67	0.00	0.00		90	M:GLN 91		3.13	0.00	0.00		90	AB:GLU 97		132.07	0.00	0.00		90	BH:THR 91		31.02	0.00	0.00		90	CL:SER 91		8.59	0.00	0.00
91	B:ALA 101		57.38	0.00	0.00		91	K:ALA 91		0.49	0.00	0.00		91	M:TYR 92		133.37	0.00	0.00		91	AB:LEU 98		88.78	0.00	0.00		91	BH:ALA 92		0.50	0.00	0.00		91	CL:ALA 92		1.56	0.00	0.00
92	B:LEU 102		110.17	0.00	0.00		92	K:VAL 92		37.50	0.00	0.00		92	M:GLY 93		36.35	0.00	0.00		92	AB:LEU 99		83.86	0.00	0.00		92	BH:VAL 93		36.81	0.00	0.00		92	CL:PHE 93		62.60	37.05 ||||||	0.59
93	B:GLU 103		39.74	0.00	0.00		93	K:TYR 93		0.49	0.00	0.00		93	M:SER 94		32.75	0.00	0.00		93	AB:VAL 100		89.86	0.00	0.00		93	BH:TYR 94		0.00	0.00	0.00		93	CL:ALA 94		12.71	3.72 |||	-0.04
94	B:ASN 104		89.13	0.00	0.00		94	K:TYR 94		43.93	0.00	0.00		94	M:SER 95		48.56	0.00	0.00		94	AB:ALA 101		60.07	0.00	0.00		94	BH:TYR 95		41.38	0.00	0.00		94	CL:GLY 95		43.24	41.33 ||||||||||	0.07
95	B:GLN 105		111.53	0.00	0.00		95	K:CYS 95		0.00	0.00	0.00		95	M:PRO 96		120.82	0.00	0.00		95	AB:LEU 102		105.04	0.00	0.00		95	BH:CYS 96		0.00	0.00	0.00		95	CL:SER 96		104.05	7.52 |	0.06
96	B:HIS 106		105.45	0.00	0.00		96	K:ALA 96		0.00	0.00	0.00		96	M:GLN 97		157.42	0.00	0.00		96	AB:GLU 103		52.40	0.00	0.00		96	BH:ALA 97	CDR3	0.00	0.00	0.00		96	CL:HIS 97		95.19	0.00	0.00
97	B:THR 107		30.68	0.00	0.00		97	K:ARG 97		28.69	3.06 ||	-0.03		97	M:GLY 98		9.59	0.00	0.00		97	AB:ASN 104		81.74	0.00	0.00		97	BH:LYS 98		20.31	0.00	0.00		97	CL:THR 98		81.19	0.00	0.00
98	B:ILE 108		104.12	0.00	0.00		98	K:GLY 98		3.95	0.00	0.00		98	M:PHE 99		82.21	0.00	0.00		98	AB:GLN 105		109.53	0.00	0.00		98	BH:GLU 99		8.69	0.00	0.00		98	CL:LEU 99		21.01	0.00	0.00
99	B:ASP 109		74.81	0.00	0.00		99	K:TYR 99	H	76.19	50.35 |||||||	-0.09		99	M:THR 100		64.05	0.00	0.00		99	AB:HIS 106		108.89	0.00	0.00		99	BH:GLY 100		10.00	0.00	0.00		99	CL:PHE 100		106.43	0.00	0.00
100	B:LEU 110		11.54	0.00	0.00		100	K:ASP 100		44.54	0.24 |	-0.00		100	M:PHE 101		104.26	0.00	0.00		100	AB:THR 107		34.50	0.00	0.00		100	BH:GLY 101		12.98	0.00	0.00		100	CL:GLY 101		9.63	0.00	0.00
101	B:THR 111		29.07	0.00	0.00		101	K:PHE 101		88.90	70.26 ||||||||	1.12		101	M:GLY 102		9.14	0.00	0.00		101	AB:ILE 108		99.42	0.00	0.00		101	BH:ASP 102		115.56	0.00	0.00		101	CL:GLY 102		59.95	0.00	0.00
102	B:ASP 112		85.81	0.00	0.00		102	K:TRP 102	H	140.19	45.47 ||||	-0.06		102	M:PRO 103		89.79	0.00	0.00		102	AB:ASP 109		79.83	0.00	0.00		102	BH:PHE 103		173.48	101.02 ||||||	1.51		102	CL:GLY 103		18.90	0.00	0.00
103	B:SER 113		53.61	0.00	0.00		103	K:LEU 103	H	92.78	57.45 |||||||	0.76		103	M:GLY 104		10.16	0.00	0.00		103	AB:LEU 110		13.11	0.00	0.00		103	BH:TRP 104		179.97	48.43 |||	0.51		103	CL:THR 104		0.16	0.00	0.00
104	B:GLU 114		14.01	0.00	0.00		104	K:GLY 104		71.63	39.05 ||||||	0.38		104	M:THR 105		23.11	0.00	0.00		104	AB:THR 111		31.87	0.00	0.00		104	BH:SER 105		25.86	0.00	0.00		104	CL:LYS 105		109.67	0.00	0.00
105	B:MET 115		48.23	0.00	0.00		105	K:SER 105		103.01	24.85 |||	0.23									105	AB:ASP 112		86.08	0.00	0.00		105	BH:GLY 106		11.28	4.66 |||||	-0.05		105	CL:VAL 106		0.00	0.00	0.00
106	B:ASN 116		70.50	0.00	0.00		106	K:TYR 106	H	132.59	35.64 |||	0.22									106	AB:SER 113		53.51	0.00	0.00		106	BH:TYR 107		133.56	107.07 |||||||||	1.45		106	CL:THR 107		48.39	0.00	0.00
107	B:LYS 117		116.22	0.00	0.00		107	K:ARG 107		146.04	0.00	0.00									107	AB:GLU 114		21.04	0.00	0.00		107	BH:TYR 108		89.98	35.68 ||||	0.56		107	CL:VAL 108		24.76	0.00	0.00
108	B:LEU 118		9.28	0.00	0.00		108	K:ALA 108		46.93	22.52 |||||	0.20									108	AB:MET 115		51.88	0.00	0.00		108	BH:ALA 109		6.40	0.00	0.00		108	CL:LEU 109		141.65	0.00	0.00
109	B:PHE 119		22.05	0.00	0.00		109	K:GLY 109		57.75	0.00	0.00									109	AB:ASN 116		62.10	0.00	0.00		109	BH:ASN 110	H	126.78	27.39 |||	-0.37
110	B:GLU 120		58.38	0.00	0.00		110	K:GLY 110		45.19	0.00	0.00									110	AB:LYS 117		126.11	0.00	0.00		110	BH:TRP 111		135.71	0.00	0.00
111	B:LYS 121		99.42	0.00	0.00		111	K:TRP 111		127.88	15.55 ||	0.25									111	AB:LEU 118		13.62	0.00	0.00		111	BH:PHE 112		53.90	0.00	0.00
112	B:THR 122		9.61	0.00	0.00		112	K:PHE 112		64.13	0.00	0.00									112	AB:PHE 119		17.59	0.00	0.00		112	BH:ASP 113		92.82	0.00	0.00
113	B:ARG 123		91.57	0.00	0.00		113	K:ASP 113		68.80	0.00	0.00									113	AB:GLU 120		43.71	0.00	0.00		113	BH:PRO 114		25.77	0.00	0.00
114	B:ARG 124		149.59	0.00	0.00		114	K:PRO 114		15.06	0.00	0.00									114	AB:LYS 121		106.39	0.00	0.00		114	BH:TRP 115		101.00	0.00	0.00
115	B:GLN 125		39.29	0.00	0.00		115	K:TRP 115		101.52	0.00	0.00									115	AB:THR 122		8.56	0.00	0.00		115	BH:GLY 116		8.40	0.00	0.00
116	B:LEU 126		3.18	0.00	0.00		116	K:GLY 116		9.54	0.00	0.00									116	AB:ARG 123		98.90	0.00	0.00		116	BH:GLN 117		115.35	0.00	0.00
117	B:ARG 127		138.83	0.00	0.00		117	K:GLN 117		109.41	0.00	0.00									117	AB:ARG 124		150.96	0.00	0.00		117	BH:GLY 118		16.31	0.00	0.00
118	B:GLU 128		59.89	0.00	0.00		118	K:GLY 118		16.20	0.00	0.00									118	AB:GLN 125		33.37	0.00	0.00		118	BH:THR 119		19.26	0.00	0.00
119	B:ASN 129		0.25	0.00	0.00		119	K:THR 119		2.85	0.00	0.00									119	AB:LEU 126		7.50	0.00	0.00		119	BH:LEU 120		93.51	0.00	0.00
120	B:ALA 130		10.92	0.00	0.00		120	K:LEU 120		81.65	0.00	0.00									120	AB:ARG 127		129.80	0.00	0.00		120	BH:VAL 121		0.00	0.00	0.00
121	B:GLU 131		74.71	0.00	0.00		121	K:VAL 121		0.50	0.00	0.00									121	AB:GLU 128		83.34	0.00	0.00		121	BH:THR 122		48.91	0.00	0.00
122	B:ASP 132		69.16	0.00	0.00		122	K:THR 122		32.21	0.00	0.00									122	AB:ASN 129		0.00	0.00	0.00		122	BH:VAL 123		11.91	0.00	0.00
123	B:MET 133		103.88	13.71 ||	0.24		123	K:VAL 123		16.89	0.00	0.00									123	AB:ALA 130		16.50	0.00	0.00		123	BH:SER 124		48.87	0.00	0.00
124	B:GLY 134		51.30	0.00	0.00		124	K:SER 124		61.93	0.00	0.00									124	AB:GLU 131		75.39	0.00	0.00		124	BH:SER 125		132.83	0.00	0.00
125	B:ASN 135		81.83	42.82 ||||||	-0.26		125	K:SER 125		132.05	0.00	0.00									125	AB:ASP 132		65.55	0.00	0.00
126	B:GLY 136		23.18	0.00	0.00																126	AB:MET 133		76.48	0.00	0.00
127	B:CYS 137	H	64.30	28.98 |||||	1.17																127	AB:GLY 134		57.73	0.00	0.00
128	B:PHE 138		44.40	0.00	0.00																128	AB:ASN 135		82.66	0.00	0.00
129	B:LYS 139		103.05	0.00	0.00																129	AB:GLY 136		31.35	0.00	0.00
130	B:ILE 140		44.47	0.00	0.00																130	AB:CYS 137		53.68	0.00	0.00
131	B:TYR 141		43.72	0.00	0.00																131	AB:PHE 138		46.87	0.00	0.00
132	B:HIS 142		13.95	0.00	0.00																132	AB:LYS 139		94.15	0.00	0.00
133	B:LYS 143		172.76	0.00	0.00																133	AB:ILE 140		45.47	0.00	0.00
134	B:CYS 144		11.63	0.00	0.00																134	AB:TYR 141		45.68	0.00	0.00
135	B:ASP 145		61.32	0.00	0.00																135	AB:HIS 142		12.95	0.00	0.00
136	B:ASN 146		77.41	0.00	0.00																136	AB:LYS 143		163.58	0.00	0.00
137	B:ALA 147		69.50	0.00	0.00																137	AB:CYS 144		12.84	0.00	0.00
138	B:CYS 148		3.93	0.00	0.00																138	AB:ASP 145		67.61	0.00	0.00
139	B:ILE 149		14.07	0.00	0.00																139	AB:ASN 146		75.35	0.00	0.00
140	B:GLU 150		77.72	0.00	0.00																140	AB:ALA 147		65.22	0.00	0.00
141	B:SER 151		21.89	0.00	0.00																141	AB:CYS 148		4.62	0.00	0.00
142	B:ILE 152		9.91	0.00	0.00																142	AB:ILE 149		13.92	0.00	0.00
143	B:ARG 153		70.40	0.00	0.00																143	AB:GLU 150		76.40	0.00	0.00
144	B:ASN 154		88.73	0.00	0.00																144	AB:SER 151		21.37	0.00	0.00
145	B:GLY 155		47.90	0.00	0.00																145	AB:ILE 152		13.05	0.00	0.00
146	B:THR 156		97.93	0.00	0.00																146	AB:ARG 153		72.22	0.00	0.00
147	B:TYR 157		20.33	0.00	0.00																147	AB:ASN 154		114.24	8.44 |	-0.10
148	B:ASP 158		76.71	0.00	0.00																148	AB:GLY 155		39.76	0.00	0.00
149	B:HIS 159		26.17	0.00	0.00																149	AB:THR 156		105.45	0.00	0.00
150	B:ASP 160		93.46	0.00	0.00																150	AB:TYR 157		19.79	0.00	0.00
151	B:ILE 161		125.28	0.00	0.00																151	AB:ASP 158		80.16	0.00	0.00
152	B:TYR 162		51.03	0.00	0.00																152	AB:HIS 159		33.95	0.00	0.00
153	B:ARG 163		83.06	0.00	0.00																153	AB:ASP 160		89.73	0.00	0.00
154	B:ASP 164		124.06	0.00	0.00																154	AB:ILE 161		123.04	0.00	0.00
155	B:GLU 165		63.35	0.00	0.00																155	AB:TYR 162		53.01	0.00	0.00
156	B:ALA 166		0.00	0.00	0.00																156	AB:ARG 163		65.64	0.00	0.00
157	B:LEU 167		45.25	0.00	0.00																157	AB:ASP 164		111.88	0.00	0.00
158	B:ASN 168		80.64	0.00	0.00																158	AB:GLU 165		74.44	0.00	0.00
159	B:ASN 169		65.70	0.00	0.00																159	AB:ALA 166		0.00	0.00	0.00
160	B:ARG 170		60.16	0.00	0.00																160	AB:LEU 167		59.26	0.00	0.00
161	B:PHE 171		119.59	0.00	0.00																161	AB:ASN 168		107.50	0.00	0.00
162	B:GLN 172		115.90	0.00	0.00																162	AB:ASN 169		79.44	0.00	0.00
163	B:ILE 173		197.72	0.00	0.00																163	AB:ARG 170		81.53	0.00	0.00
																					164	AB:PHE 171		178.51	0.00	0.00
##	HA2_to_LIGHT	HSDC	ASA	BSA	ΔiG
1	B:GLY 8		115.99	0.00	0.00
2	B:PHE 9		86.40	0.00	0.00																##	2F02_HA1	HSDC	ASA	BSA	ΔiG
3	B:ILE 10		64.13	0.00	0.00																1	AB:GLY 8		106.02	0.00	0.00
4	B:GLU 11		147.96	0.00	0.00																2	AB:PHE 9		52.82	0.00	0.00
5	B:ASN 12		94.43	0.00	0.00																3	AB:ILE 10		72.24	0.00	0.00
6	B:GLY 13		67.71	0.00	0.00																4	AB:GLU 11		140.41	0.00	0.00
7	B:TRP 14		94.67	0.00	0.00																5	AB:ASN 12		124.68	0.00	0.00
8	B:GLU 15		170.43	0.00	0.00																6	AB:GLY 13		62.90	0.00	0.00
9	B:GLY 16		50.41	1.35 |	-0.02																7	AB:TRP 14		106.23	0.00	0.00
10	B:MET 17		26.68	0.00	0.00																8	AB:GLU 15		175.26	0.00	0.00
11	B:ILE 18		160.20	34.49 |||	0.55																9	AB:GLY 16		50.21	0.00	0.00
12	B:ASP 19		93.08	4.67 |	-0.11																10	AB:MET 17		33.15	0.00	0.00
13	B:GLY 20		20.50	0.00	0.00																11	AB:ILE 18		140.69	0.00	0.00
14	B:TRP 21		118.27	0.00	0.00																12	AB:ASP 19		105.41	0.00	0.00
15	B:TYR 22		18.99	0.00	0.00																13	AB:GLY 20		20.80	0.00	0.00
16	B:GLY 23		13.74	0.00	0.00																14	AB:TRP 21		120.24	0.00	0.00
17	B:PHE 24		38.72	0.00	0.00																15	AB:TYR 22		16.54	0.00	0.00
18	B:ARG 25		122.00	0.00	0.00																16	AB:GLY 23		9.46	0.00	0.00
19	B:HIS 26		35.95	2.57 |	-0.02																17	AB:PHE 24		38.54	0.00	0.00
20	B:GLN 27	H	148.54	22.49 ||	-0.36																18	AB:ARG 25		113.09	0.00	0.00
21	B:ASN 28		28.45	0.86 |	-0.01																19	AB:HIS 26		32.73	0.00	0.00
22	B:SER 29	H	111.55	30.82 |||	-0.27																20	AB:GLN 27		136.28	0.00	0.00
23	B:GLU 30	H	109.19	49.89 |||||	-0.03																21	AB:ASN 28		15.12	0.00	0.00
24	B:GLY 31		30.04	30.04 ||||||||||	0.48																22	AB:SER 29		94.68	0.00	0.00
25	B:THR 32	H	100.77	62.89 |||||||	-0.42																23	AB:GLU 30		104.33	0.00	0.00
26	B:GLY 33		27.02	19.90 ||||||||	0.31																24	AB:GLY 31		28.20	0.00	0.00
27	B:GLN 34	H	74.46	21.94 |||	0.07																25	AB:THR 32		112.64	0.00	0.00
28	B:ALA 35		19.55	0.00	0.00																26	AB:GLY 33		19.38	0.00	0.00
29	B:ALA 36		26.33	0.00	0.00																27	AB:GLN 34		80.92	0.00	0.00
30	B:ASP 37		14.05	0.00	0.00																28	AB:ALA 35		19.19	0.00	0.00
31	B:LEU 38		115.93	0.00	0.00																29	AB:ALA 36		37.11	0.00	0.00
32	B:LYS 39		151.19	0.00	0.00																30	AB:ASP 37		21.86	0.00	0.00
33	B:SER 40		8.85	0.00	0.00																31	AB:LEU 38		103.14	30.29 |||	0.48
34	B:THR 41		12.88	0.00	0.00																32	AB:LYS 39	H	178.49	73.08 |||||	-0.82
35	B:GLN 42		93.70	0.00	0.00																33	AB:SER 40		12.80	0.00	0.00
36	B:ALA 43		36.35	0.00	0.00																34	AB:THR 41		6.19	0.00	0.00
37	B:ALA 44		0.00	0.00	0.00																35	AB:GLN 42	H	101.31	49.23 |||||	-0.02
38	B:ILE 45		54.52	0.00	0.00																36	AB:ALA 43		34.60	13.24 ||||	0.18
39	B:ASP 46		76.47	0.00	0.00																37	AB:ALA 44		0.00	0.00	0.00
40	B:GLN 47		81.45	0.00	0.00																38	AB:ILE 45		68.71	8.70 ||	0.14
41	B:ILE 48		40.84	0.00	0.00																39	AB:ASP 46	H	96.51	75.04 ||||||||	-0.23
42	B:ASN 49		69.74	0.00	0.00																40	AB:GLN 47		91.17	0.00	0.00
43	B:GLY 50		36.36	0.00	0.00																41	AB:ILE 48		44.22	0.00	0.00
44	B:LYS 51		36.11	0.00	0.00																42	AB:ASN 49	H	80.20	31.37 ||||	-0.33
45	B:LEU 52		97.23	0.00	0.00																43	AB:GLY 50		38.28	4.69 ||	0.08
46	B:ASN 53		101.34	0.00	0.00																44	AB:LYS 51		33.50	0.00	0.00
47	B:ARG 54		213.84	0.00	0.00																45	AB:LEU 52		110.76	0.00	0.00
48	B:VAL 55		75.02	0.00	0.00																46	AB:ASN 53	H	89.54	41.90 |||||	-0.30
49	B:ILE 56		162.98	0.00	0.00																47	AB:ARG 54		176.32	0.00	0.00
50	B:ASN 60		184.04	0.00	0.00																48	AB:VAL 55		68.35	0.00	0.00
51	B:GLU 61		132.40	0.00	0.00																49	AB:ILE 56		103.83	0.00	0.00
52	B:LYS 62		145.82	0.00	0.00																50	AB:GLU 57		105.08	5.52 |	-0.05
53	B:PHE 63		170.53	0.00	0.00																51	AB:LYS 58		189.16	0.00	0.00
54	B:HIS 64		178.32	0.00	0.00																52	AB:THR 59		127.36	0.00	0.00
55	B:GLN 65		88.37	0.00	0.00																53	AB:ASN 60		118.41	0.00	0.00
56	B:ILE 66		82.77	0.00	0.00																54	AB:GLU 61		133.68	0.00	0.00
57	B:GLU 67		112.44	0.00	0.00																55	AB:LYS 62		122.12	0.00	0.00
58	B:LYS 68		89.27	0.00	0.00																56	AB:PHE 63		174.85	0.00	0.00
59	B:GLU 69		151.48	0.00	0.00																57	AB:HIS 64		180.08	0.00	0.00
60	B:PHE 70		66.07	0.00	0.00																58	AB:GLN 65		90.65	0.00	0.00
61	B:SER 71		99.60	0.00	0.00																59	AB:ILE 66		82.05	0.00	0.00
62	B:GLU 72		107.51	0.00	0.00																60	AB:GLU 67		121.17	0.00	0.00
63	B:VAL 73		148.46	0.00	0.00																61	AB:LYS 68		88.31	0.00	0.00
64	B:GLU 74		121.99	0.00	0.00																62	AB:GLU 69		154.89	0.00	0.00
65	B:GLY 75		28.62	0.00	0.00																63	AB:PHE 70		59.23	0.00	0.00
66	B:ARG 76		222.70	0.00	0.00																64	AB:SER 71		103.53	0.00	0.00
67	B:ILE 77		113.98	0.00	0.00																65	AB:GLU 72		123.69	0.00	0.00
68	B:GLN 78		12.39	0.00	0.00																66	AB:VAL 73		141.56	0.00	0.00
69	B:ASP 79		87.61	0.00	0.00																67	AB:GLU 74		101.97	0.00	0.00
70	B:LEU 80		107.81	0.00	0.00																68	AB:GLY 75		44.73	0.00	0.00
71	B:GLU 81		39.02	0.00	0.00																69	AB:ARG 76		212.37	0.00	0.00
72	B:LYS 82		106.04	0.00	0.00																70	AB:ILE 77		115.51	0.00	0.00
73	B:TYR 83		153.79	0.00	0.00																71	AB:GLN 78		11.10	0.00	0.00
74	B:VAL 84		79.67	0.00	0.00																72	AB:ASP 79		82.53	0.00	0.00
75	B:GLU 85		32.30	0.00	0.00																73	AB:LEU 80		106.28	0.00	0.00
76	B:ASP 86		83.73	0.00	0.00																74	AB:GLU 81		37.71	0.00	0.00
77	B:THR 87		56.89	0.00	0.00																75	AB:LYS 82		99.52	0.00	0.00
78	B:LYS 88		104.49	0.00	0.00																76	AB:TYR 83		155.67	0.00	0.00
79	B:ILE 89		92.31	0.00	0.00																77	AB:VAL 84		72.44	0.00	0.00
80	B:ASP 90		86.47	0.00	0.00																78	AB:GLU 85		27.81	0.00	0.00
81	B:LEU 91		107.49	0.00	0.00																79	AB:ASP 86		80.08	0.00	0.00
82	B:TRP 92		160.34	0.00	0.00																80	AB:THR 87		59.34	0.00	0.00
83	B:SER 93		63.40	0.00	0.00																81	AB:LYS 88		85.14	0.00	0.00
84	B:TYR 94		137.36	0.00	0.00																82	AB:ILE 89		98.64	0.00	0.00
85	B:ASN 95		68.31	0.00	0.00																83	AB:ASP 90		81.79	0.00	0.00
86	B:ALA 96		55.22	0.00	0.00																84	AB:LEU 91		112.35	0.00	0.00
87	B:GLU 97		122.65	0.00	0.00																85	AB:TRP 92		165.17	0.00	0.00
88	B:LEU 98		88.62	0.00	0.00																86	AB:SER 93		56.53	0.00	0.00
89	B:LEU 99		80.54	0.00	0.00																87	AB:TYR 94		143.79	0.00	0.00
90	B:VAL 100		81.17	0.00	0.00																88	AB:ASN 95		69.88	0.00	0.00
91	B:ALA 101		57.38	0.00	0.00																89	AB:ALA 96		56.87	0.00	0.00
92	B:LEU 102		110.17	0.00	0.00																90	AB:GLU 97		132.07	0.00	0.00
93	B:GLU 103		39.74	0.00	0.00																91	AB:LEU 98		88.78	0.00	0.00
94	B:ASN 104		89.13	0.00	0.00																92	AB:LEU 99		83.86	0.00	0.00
95	B:GLN 105		111.53	0.00	0.00																93	AB:VAL 100		89.86	0.00	0.00
96	B:HIS 106		105.45	0.00	0.00																94	AB:ALA 101		60.07	0.00	0.00
97	B:THR 107		30.68	0.00	0.00																95	AB:LEU 102		105.04	0.00	0.00
98	B:ILE 108		104.12	0.00	0.00																96	AB:GLU 103		52.40	0.00	0.00
99	B:ASP 109		74.81	0.00	0.00																97	AB:ASN 104		81.74	0.00	0.00
100	B:LEU 110		11.54	0.00	0.00																98	AB:GLN 105		109.53	0.00	0.00
101	B:THR 111		29.07	0.00	0.00																99	AB:HIS 106		108.89	0.00	0.00
102	B:ASP 112		85.81	0.00	0.00																100	AB:THR 107		34.50	0.00	0.00
103	B:SER 113		53.61	0.00	0.00																101	AB:ILE 108		99.42	0.00	0.00
104	B:GLU 114		14.01	0.00	0.00																102	AB:ASP 109		79.83	0.00	0.00
105	B:MET 115		48.23	0.00	0.00																103	AB:LEU 110		13.11	0.00	0.00
106	B:ASN 116		70.50	0.00	0.00																104	AB:THR 111		31.87	0.00	0.00
107	B:LYS 117		116.22	0.00	0.00																105	AB:ASP 112		86.08	0.00	0.00
108	B:LEU 118		9.28	0.00	0.00																106	AB:SER 113		53.51	0.00	0.00
109	B:PHE 119		22.05	0.00	0.00																107	AB:GLU 114		21.04	0.00	0.00
110	B:GLU 120		58.38	0.00	0.00																108	AB:MET 115		51.88	0.00	0.00
111	B:LYS 121		99.42	0.00	0.00																109	AB:ASN 116		62.10	0.00	0.00
112	B:THR 122		9.61	0.00	0.00																110	AB:LYS 117		126.11	0.00	0.00
113	B:ARG 123		91.57	0.00	0.00																111	AB:LEU 118		13.62	0.00	0.00
114	B:ARG 124		149.59	0.00	0.00																112	AB:PHE 119		17.59	0.00	0.00
115	B:GLN 125		39.29	0.00	0.00																113	AB:GLU 120		43.71	0.00	0.00
116	B:LEU 126		3.18	0.00	0.00																114	AB:LYS 121		106.39	0.00	0.00
117	B:ARG 127		138.83	0.00	0.00																115	AB:THR 122		8.56	0.00	0.00
118	B:GLU 128		59.89	0.00	0.00																116	AB:ARG 123		98.90	0.00	0.00
119	B:ASN 129		0.25	0.00	0.00																117	AB:ARG 124		150.96	0.00	0.00
120	B:ALA 130		10.92	0.00	0.00																118	AB:GLN 125		33.37	0.00	0.00
121	B:GLU 131		74.71	0.00	0.00																119	AB:LEU 126		7.50	0.00	0.00
122	B:ASP 132		69.16	0.00	0.00																120	AB:ARG 127		129.80	0.00	0.00
123	B:MET 133		103.88	0.00	0.00																121	AB:GLU 128		83.34	0.00	0.00
124	B:GLY 134		51.30	0.00	0.00																122	AB:ASN 129		0.00	0.00	0.00
125	B:ASN 135		81.83	0.00	0.00																123	AB:ALA 130		16.50	0.00	0.00
126	B:GLY 136		23.18	0.00	0.00																124	AB:GLU 131		75.39	0.00	0.00
127	B:CYS 137		64.30	0.00	0.00																125	AB:ASP 132		65.55	0.00	0.00
128	B:PHE 138		44.40	0.00	0.00																126	AB:MET 133		76.48	0.00	0.00
129	B:LYS 139		103.05	0.00	0.00																127	AB:GLY 134		57.73	0.00	0.00
130	B:ILE 140		44.47	0.00	0.00																128	AB:ASN 135		82.66	0.00	0.00
131	B:TYR 141		43.72	0.00	0.00																129	AB:GLY 136		31.35	0.00	0.00
132	B:HIS 142		13.95	0.00	0.00																130	AB:CYS 137		53.68	0.00	0.00
133	B:LYS 143		172.76	0.00	0.00																131	AB:PHE 138		46.87	0.00	0.00
134	B:CYS 144		11.63	0.00	0.00																132	AB:LYS 139		94.15	0.00	0.00
135	B:ASP 145		61.32	0.00	0.00																133	AB:ILE 140		45.47	0.00	0.00
136	B:ASN 146		77.41	24.02 ||||	-0.28																134	AB:TYR 141		45.68	0.00	0.00
137	B:ALA 147		69.50	0.00	0.00																135	AB:HIS 142		12.95	0.00	0.00
138	B:CYS 148		3.93	0.00	0.00																136	AB:LYS 143		163.58	0.00	0.00
139	B:ILE 149		14.07	0.00	0.00																137	AB:CYS 144		12.84	0.00	0.00
140	B:GLU 150		77.72	0.00	0.00																138	AB:ASP 145		67.61	0.00	0.00
141	B:SER 151		21.89	0.00	0.00																139	AB:ASN 146		75.35	0.00	0.00
142	B:ILE 152		9.91	0.00	0.00																140	AB:ALA 147		65.22	0.00	0.00
143	B:ARG 153		70.40	0.00	0.00																141	AB:CYS 148		4.62	0.00	0.00
144	B:ASN 154		88.73	0.00	0.00																142	AB:ILE 149		13.92	0.00	0.00
145	B:GLY 155		47.90	0.00	0.00																143	AB:GLU 150		76.40	0.00	0.00
146	B:THR 156		97.93	0.00	0.00																144	AB:SER 151		21.37	0.00	0.00
147	B:TYR 157		20.33	0.00	0.00																145	AB:ILE 152		13.05	0.00	0.00
148	B:ASP 158		76.71	0.00	0.00																146	AB:ARG 153		72.22	0.00	0.00
149	B:HIS 159		26.17	0.00	0.00																147	AB:ASN 154		114.24	0.00	0.00
150	B:ASP 160		93.46	0.00	0.00																148	AB:GLY 155		39.76	0.00	0.00
151	B:ILE 161		125.28	0.00	0.00																149	AB:THR 156		105.45	0.00	0.00
152	B:TYR 162		51.03	0.00	0.00																150	AB:TYR 157		19.79	0.00	0.00
153	B:ARG 163		83.06	0.00	0.00																151	AB:ASP 158		80.16	0.00	0.00
154	B:ASP 164		124.06	0.00	0.00																152	AB:HIS 159		33.95	0.00	0.00
155	B:GLU 165		63.35	0.00	0.00																153	AB:ASP 160		89.73	0.00	0.00
156	B:ALA 166		0.00	0.00	0.00																154	AB:ILE 161		123.04	0.00	0.00
157	B:LEU 167		45.25	0.00	0.00																155	AB:TYR 162		53.01	0.00	0.00
158	B:ASN 168		80.64	0.00	0.00																156	AB:ARG 163		65.64	0.00	0.00
159	B:ASN 169		65.70	0.00	0.00																157	AB:ASP 164		111.88	0.00	0.00
160	B:ARG 170		60.16	0.00	0.00																158	AB:GLU 165		74.44	0.00	0.00
161	B:PHE 171		119.59	0.00	0.00																159	AB:ALA 166		0.00	0.00	0.00
162	B:GLN 172		115.90	0.00	0.00																160	AB:LEU 167		59.26	0.00	0.00
163	B:ILE 173		197.72	0.00	0.00																161	AB:ASN 168		107.50	0.00	0.00
																					162	AB:ASN 169		79.44	0.00	0.00
																					163	AB:ARG 170		81.53	0.00	0.00
																					164	AB:PHE 171		178.51	0.00	0.00
																					##	Structure 2	HSDC	ASA	BSA	ΔiG
																					1	AA:GLY 16		136.42	0.00	0.00
																					2	AA:HIS 17		108.16	0.00	0.00
																					3	AA:HIS 18		106.32	20.76 ||	0.07
																					4	AA:ALA 19		49.25	0.00	0.00
																					5	AA:VAL 20		36.10	6.87 ||	0.11
																					6	AA:PRO 21		122.52	0.00	0.00
																					7	AA:ASN 22		126.48	0.00	0.00
																					8	AA:GLY 23		25.64	0.00	0.00
																					9	AA:THR 24		35.64	0.00	0.00
																					10	AA:ILE 25		99.60	0.00	0.00
																					11	AA:VAL 26		8.39	0.00	0.00
																					12	AA:LYS 27		131.71	0.00	0.00
																					13	AA:THR 28		61.59	0.00	0.00
																					14	AA:ILE 29		172.78	0.00	0.00
																					15	AA:THR 30		122.57	0.00	0.00
																					16	AA:ASP 31		62.86	0.00	0.00
																					17	AA:ASP 32		87.43	0.00	0.00
																					18	AA:GLN 33		130.03	0.00	0.00
																					19	AA:ILE 34		33.14	0.00	0.00
																					20	AA:GLU 35		76.10	0.00	0.00
																					21	AA:VAL 36		6.19	0.00	0.00
																					22	AA:THR 37		15.55	9.04 ||||||	0.03
																					23	AA:ASN 38		87.57	14.37 ||	0.13
																					24	AA:ALA 39		18.09	0.00	0.00
																					25	AA:THR 40		60.47	4.69 |	0.08
																					26	AA:GLU 41		51.29	0.00	0.00
																					27	AA:LEU 42		34.80	0.00	0.00
																					28	AA:VAL 43		2.33	0.00	0.00
																					29	AA:GLN 44		21.53	0.00	0.00
																					30	AA:SER 45		72.81	0.00	0.00
																					31	AA:SER 46		65.90	0.00	0.00
																					32	AA:SER 47		45.11	0.00	0.00
																					33	AA:THR 48		85.54	0.00	0.00
																					34	AA:GLY 49		30.65	0.00	0.00
																					35	AA:LYS 50		82.82	0.00	0.00
																					36	AA:ILE 51		0.00	0.00	0.00
																					37	AA:CYS 52		2.76	0.00	0.00
																					38	AA:ASN 53		63.65	0.00	0.00
																					39	AA:ASN 54		90.69	0.00	0.00
																					40	AA:PRO 55		49.61	0.00	0.00
																					41	AA:HIS 56		19.38	0.00	0.00
																					42	AA:ARG 57		113.66	0.00	0.00
																					43	AA:ILE 58		21.36	0.00	0.00
																					44	AA:LEU 59		18.91	0.00	0.00
																					45	AA:ASP 60		40.19	0.00	0.00
																					46	AA:GLY 61		0.00	0.00	0.00
																					47	AA:ARG 62		99.24	0.00	0.00
																					48	AA:ASP 63		52.88	0.00	0.00
																					49	AA:CYS 64		0.12	0.00	0.00
																					50	AA:THR 65		24.54	0.00	0.00
																					51	AA:LEU 66		0.46	0.00	0.00
																					52	AA:ILE 67		0.17	0.00	0.00
																					53	AA:ASP 68		0.68	0.00	0.00
																					54	AA:ALA 69		9.57	0.00	0.00
																					55	AA:LEU 70		1.61	0.00	0.00
																					56	AA:LEU 71		1.34	0.00	0.00
																					57	AA:GLY 72		4.19	0.00	0.00
																					58	AA:ASP 73		0.51	0.00	0.00
																					59	AA:PRO 74		21.61	0.00	0.00
																					60	AA:HIS 75		61.70	0.00	0.00
																					61	AA:CYS 76		2.91	0.00	0.00
																					62	AA:ASP 77		57.77	0.00	0.00
																					63	AA:VAL 78		89.75	0.00	0.00
																					64	AA:PHE 79		4.85	0.00	0.00
																					65	AA:GLN 80		71.86	0.00	0.00
																					66	AA:ASP 81		86.77	0.00	0.00
																					67	AA:GLU 82		41.75	0.00	0.00
																					68	AA:THR 83		63.08	0.00	0.00
																					69	AA:TRP 84		8.37	0.00	0.00
																					70	AA:ASP 85		30.06	0.00	0.00
																					71	AA:LEU 86		0.00	0.00	0.00
																					72	AA:TYR 87		0.00	0.00	0.00
																					73	AA:VAL 88		0.00	0.00	0.00
																					74	AA:GLU 89		11.17	0.00	0.00
																					75	AA:ARG 90		33.06	0.00	0.00
																					76	AA:SER 91		98.13	0.00	0.00
																					77	AA:SER 92		72.56	0.00	0.00
																					78	AA:ALA 93		27.42	0.00	0.00
																					79	AA:PHE 94		102.33	0.00	0.00
																					80	AA:SER 95		40.76	0.00	0.00
																					81	AA:ASN 96		70.84	0.00	0.00
																					82	AA:CYS 97		1.33	0.00	0.00
																					83	AA:TYR 98		3.60	0.00	0.00
																					84	AA:PRO 99		7.41	0.00	0.00
																					85	AA:TYR 100		45.85	0.00	0.00
																					86	AA:ASP 101		75.30	0.00	0.00
																					87	AA:VAL 102		15.43	0.00	0.00
																					88	AA:PRO 103		84.60	0.00	0.00
																					89	AA:ASP 104		77.47	0.00	0.00
																					90	AA:TYR 105		86.99	0.00	0.00
																					91	AA:ALA 106		74.82	0.00	0.00
																					92	AA:SER 107		45.59	0.00	0.00
																					93	AA:LEU 108		0.00	0.00	0.00
																					94	AA:ARG 109		34.40	0.00	0.00
																					95	AA:SER 110		65.96	0.00	0.00
																					96	AA:LEU 111		44.10	0.00	0.00
																					97	AA:VAL 112		4.18	0.00	0.00
																					98	AA:ALA 113		2.67	0.00	0.00
																					99	AA:SER 114		49.38	0.00	0.00
																					100	AA:SER 115		12.01	0.00	0.00
																					101	AA:GLY 116		6.26	0.00	0.00
																					102	AA:THR 117		4.79	0.00	0.00
																					103	AA:LEU 118		4.73	0.00	0.00
																					104	AA:GLU 119		59.65	0.00	0.00
																					105	AA:PHE 120		23.85	0.00	0.00
																					106	AA:ILE 121		68.32	0.00	0.00
																					107	AA:THR 122		95.38	0.00	0.00
																					108	AA:GLU 123		26.76	0.00	0.00
																					109	AA:GLY 124		70.17	0.00	0.00
																					110	AA:PHE 125		27.76	0.00	0.00
																					111	AA:THR 126		102.04	0.00	0.00
																					112	AA:TRP 127		17.76	0.00	0.00
																					113	AA:THR 128		101.50	0.00	0.00
																					114	AA:GLY 129		30.86	0.00	0.00
																					115	AA:VAL 130		14.66	0.00	0.00
																					116	AA:THR 131		62.94	0.00	0.00
																					117	AA:GLN 132		83.56	0.00	0.00
																					118	AA:ASN 133		115.84	0.00	0.00
																					119	AA:GLY 134		20.86	0.00	0.00
																					120	AA:GLY 135		38.68	0.00	0.00
																					121	AA:SER 136		9.17	0.00	0.00
																					122	AA:ASN 137		102.81	0.00	0.00
																					123	AA:ALA 138		4.85	0.00	0.00
																					124	AA:CYS 139		0.00	0.00	0.00
																					125	AA:LYS 140		128.10	0.00	0.00
																					126	AA:ARG 141		91.59	0.00	0.00
																					127	AA:GLY 142		57.47	0.00	0.00
																					128	AA:PRO 143		146.59	0.00	0.00
																					129	AA:ALA 144		62.61	0.00	0.00
																					130	AA:SER 145		56.75	0.00	0.00
																					131	AA:GLY 146		12.55	0.00	0.00
																					132	AA:PHE 147		9.95	0.00	0.00
																					133	AA:PHE 148		1.72	0.00	0.00
																					134	AA:SER 149		32.80	0.00	0.00
																					135	AA:ARG 150		40.53	0.00	0.00
																					136	AA:LEU 151		0.95	0.00	0.00
																					137	AA:ASN 152		6.96	0.00	0.00
																					138	AA:TRP 153		11.64	0.00	0.00
																					139	AA:LEU 154		0.00	0.00	0.00
																					140	AA:THR 155		28.72	0.00	0.00
																					141	AA:LYS 156		56.48	0.00	0.00
																					142	AA:SER 157		47.18	0.00	0.00
																					143	AA:GLY 158		66.76	0.00	0.00
																					144	AA:SER 159		94.89	0.00	0.00
																					145	AA:ALA 160		50.80	0.00	0.00
																					146	AA:TYR 161		6.29	0.00	0.00
																					147	AA:PRO 162		56.78	0.00	0.00
																					148	AA:VAL 163		89.42	0.00	0.00
																					149	AA:LEU 164		8.03	0.00	0.00
																					150	AA:ASN 165		108.31	0.00	0.00
																					151	AA:VAL 166		15.57	0.00	0.00
																					152	AA:THR 167		77.85	0.00	0.00
																					153	AA:MET 168		28.73	0.00	0.00
																					154	AA:PRO 169		71.00	0.00	0.00
																					155	AA:ASN 170		6.75	0.00	0.00
																					156	AA:ASN 171		135.48	0.00	0.00
																					157	AA:ASP 172		53.82	0.00	0.00
																					158	AA:ASN 173		131.51	0.00	0.00
																					159	AA:PHE 174		44.24	0.00	0.00
																					160	AA:ASP 175		46.99	0.00	0.00
																					161	AA:LYS 176		9.36	0.00	0.00
																					162	AA:LEU 177		2.86	0.00	0.00
																					163	AA:TYR 178		1.20	0.00	0.00
																					164	AA:VAL 179		6.80	0.00	0.00
																					165	AA:TRP 180		0.31	0.00	0.00
																					166	AA:GLY 181		0.00	0.00	0.00
																					167	AA:VAL 182		0.00	0.00	0.00
																					168	AA:HIS 183		0.31	0.00	0.00
																					169	AA:HIS 184		20.55	0.00	0.00
																					170	AA:PRO 185		0.00	0.00	0.00
																					171	AA:SER 186		16.77	0.00	0.00
																					172	AA:THR 187		67.56	0.00	0.00
																					173	AA:ASN 188		90.94	0.00	0.00
																					174	AA:GLN 189		130.55	0.00	0.00
																					175	AA:GLU 190		55.03	0.00	0.00
																					176	AA:GLN 191		1.27	0.00	0.00
																					177	AA:THR 192		67.02	0.00	0.00
																					178	AA:ASN 193		91.06	0.00	0.00
																					179	AA:LEU 194		34.64	0.00	0.00
																					180	AA:TYR 195		0.17	0.00	0.00
																					181	AA:VAL 196		51.75	0.00	0.00
																					182	AA:GLN 197		57.18	0.00	0.00
																					183	AA:ALA 198		72.06	0.00	0.00
																					184	AA:SER 199		82.91	0.00	0.00
																					185	AA:GLY 200		2.47	0.00	0.00
																					186	AA:ARG 201		87.52	0.00	0.00
																					187	AA:VAL 202		0.00	0.00	0.00
																					188	AA:THR 203		30.57	0.00	0.00
																					189	AA:VAL 204		1.05	0.00	0.00
																					190	AA:SER 205		28.94	0.00	0.00
																					191	AA:THR 206		19.22	0.00	0.00
																					192	AA:ARG 207		174.80	0.00	0.00
																					193	AA:ARG 208		181.63	0.00	0.00
																					194	AA:SER 209		62.65	0.00	0.00
																					195	AA:GLN 210		144.70	0.00	0.00
																					196	AA:GLN 211		64.03	0.00	0.00
																					197	AA:THR 212		75.83	0.00	0.00
																					198	AA:ILE 213		25.45	0.00	0.00
																					199	AA:ILE 214		120.64	0.00	0.00
																					200	AA:PRO 215		11.27	0.00	0.00
																					201	AA:ASN 216		105.71	0.00	0.00
																					202	AA:ILE 217		60.79	0.00	0.00
																					203	AA:GLY 218		25.41	0.00	0.00
																					204	AA:SER 219		94.97	0.00	0.00
																					205	AA:ARG 220		66.19	0.00	0.00
																					206	AA:PRO 221		102.40	0.00	0.00
																					207	AA:TRP 222		194.34	0.00	0.00
																					208	AA:VAL 223		42.31	0.00	0.00
																					209	AA:ARG 224		92.44	0.00	0.00
																					210	AA:GLY 225		30.36	0.00	0.00
																					211	AA:GLN 226		39.49	0.00	0.00
																					212	AA:SER 227		25.62	0.00	0.00
																					213	AA:GLY 228		2.21	0.00	0.00
																					214	AA:ARG 229		37.74	0.00	0.00
																					215	AA:ILE 230		0.00	0.00	0.00
																					216	AA:SER 231		7.48	0.00	0.00
																					217	AA:ILE 232		0.53	0.00	0.00
																					218	AA:TYR 233		31.49	0.00	0.00
																					219	AA:TRP 234		56.37	0.00	0.00
																					220	AA:THR 235		8.53	0.00	0.00
																					221	AA:ILE 236		53.09	0.00	0.00
																					222	AA:VAL 237		0.84	0.00	0.00
																					223	AA:LYS 238		85.84	0.00	0.00
																					224	AA:PRO 239		65.87	0.00	0.00
																					225	AA:GLY 240		60.30	0.00	0.00
																					226	AA:ASP 241		15.53	0.00	0.00
																					227	AA:VAL 242		26.45	0.00	0.00
																					228	AA:LEU 243		0.50	0.00	0.00
																					229	AA:VAL 244		48.36	0.00	0.00
																					230	AA:ILE 245		0.32	0.00	0.00
																					231	AA:ASN 246		38.95	0.00	0.00
																					232	AA:SER 247		0.00	0.00	0.00
																					233	AA:ASN 248		20.78	0.00	0.00
																					234	AA:GLY 249		0.34	0.00	0.00
																					235	AA:ASN 250		0.00	0.00	0.00
																					236	AA:LEU 251		0.00	0.00	0.00
																					237	AA:ILE 252		0.00	0.00	0.00
																					238	AA:ALA 253		0.00	0.00	0.00
																					239	AA:PRO 254		2.07	0.00	0.00
																					240	AA:ARG 255		58.11	0.00	0.00
																					241	AA:GLY 256		1.23	0.00	0.00
																					242	AA:TYR 257		13.85	0.00	0.00
																					243	AA:PHE 258		9.07	0.00	0.00
																					244	AA:LYS 259		45.74	0.00	0.00
																					245	AA:MET 260		36.06	0.00	0.00
																					246	AA:ARG 261		116.23	0.00	0.00
																					247	AA:THR 262		138.30	0.00	0.00
																					248	AA:GLY 263		54.71	0.00	0.00
																					249	AA:LYS 264		126.90	0.00	0.00
																					250	AA:SER 265		17.71	0.00	0.00
																					251	AA:SER 266		46.48	0.00	0.00
																					252	AA:ILE 267		25.49	0.00	0.00
																					253	AA:MET 268		6.87	0.00	0.00
																					254	AA:ARG 269		156.78	0.00	0.00
																					255	AA:SER 270		6.85	0.00	0.00
																					256	AA:ASP 271		97.86	0.00	0.00
																					257	AA:ALA 272		10.54	0.00	0.00
																					258	AA:PRO 273		72.51	0.00	0.00
																					259	AA:ILE 274		54.37	0.00	0.00
																					260	AA:ASP 275		37.20	0.00	0.00
																					261	AA:THR 276		122.66	0.00	0.00
																					262	AA:CYS 277		44.36	0.00	0.00
																					263	AA:ILE 278		132.61	0.00	0.00
																					264	AA:SER 279		16.23	0.00	0.00
																					265	AA:GLU 280		75.97	0.00	0.00
																					266	AA:CYS 281		0.00	0.00	0.00
																					267	AA:ILE 282		0.17	0.00	0.00
																					268	AA:THR 283		0.00	0.00	0.00
																					269	AA:PRO 284		21.56	0.00	0.00
																					270	AA:ASN 285		81.01	0.00	0.00
																					271	AA:GLY 286		0.00	0.00	0.00
																					272	AA:SER 287		3.85	0.00	0.00
																					273	AA:ILE 288		1.90	0.00	0.00
																					274	AA:PRO 289		67.73	0.00	0.00
																					275	AA:ASN 290		61.61	0.00	0.00
																					276	AA:ASP 291		113.24	0.00	0.00
																					277	AA:LYS 292		56.89	0.00	0.00
																					278	AA:PRO 293		58.68	0.00	0.00
																					279	AA:PHE 294		60.75	0.00	0.00
																					280	AA:GLN 295		1.89	0.00	0.00
																					281	AA:ASN 296		42.70	0.00	0.00
																					282	AA:VAL 297		25.82	0.00	0.00
																					283	AA:ASN 298		36.76	0.00	0.00
																					284	AA:LYS 299		154.45	0.00	0.00
																					285	AA:ILE 300		91.69	0.00	0.00
																					286	AA:THR 301		51.93	0.00	0.00
																					287	AA:TYR 302		23.82	0.00	0.00
																					288	AA:GLY 303		49.41	0.00	0.00
																					289	AA:ALA 304		52.74	0.00	0.00
																					290	AA:CYS 305		28.25	0.00	0.00
																					291	AA:PRO 306		10.00	0.00	0.00
																					292	AA:LYS 307		147.76	0.00	0.00
																					293	AA:TYR 308		101.86	0.00	0.00
																					294	AA:VAL 309		27.10	0.00	0.00
																					295	AA:LYS 310		184.62	0.00	0.00
																					296	AA:GLN 311		91.60	0.00	0.00
																					297	AA:SER 312		78.84	0.00	0.00
																					298	AA:THR 313		57.04	0.00	0.00
																					299	AA:LEU 314		53.46	0.00	0.00
																					300	AA:LYS 315		88.05	0.00	0.00
																					301	AA:LEU 316		102.13	0.00	0.00
																					302	AA:ALA 317		46.21	0.00	0.00
																					303	AA:THR 318	H	79.13	37.48 |||||	0.22
																					304	AA:GLY 319		41.84	2.52 |	0.04
																					305	AA:MET 320		85.11	0.00	0.00
																					306	AA:ARG 321		138.62	0.00	0.00
																					307	AA:ASN 322		3.24	0.00	0.00
																					308	AA:VAL 323		90.76	0.00	0.00
																					309	AA:PRO 324		85.03	0.00	0.00
																					310	AA:GLU 325		219.41	0.00	0.00
																					311	AA:LYS 335		256.30	0.00	0.00
																					312	AA:ALA 336		146.62	0.00	0.00
																					##	Structure 1	HSDC	ASA	BSA	ΔiG
																					1	BH:VAL 2		99.78	0.00	0.00
																					2	BH:GLN 3		126.48	0.00	0.00
																					3	BH:LEU 4		8.49	0.00	0.00
																					4	BH:LEU 5		99.87	0.00	0.00
																					5	BH:GLU 6		7.85	0.00	0.00
																					6	BH:SER 7		53.36	0.00	0.00
																					7	BH:GLY 8		33.90	0.00	0.00
																					8	BH:GLY 9		34.21	0.00	0.00
																					9	BH:GLY 10		29.98	0.00	0.00
																					10	BH:LEU 11		121.67	0.00	0.00
																					11	BH:VAL 12		18.07	0.00	0.00
																					12	BH:GLN 13		111.30	0.00	0.00
																					13	BH:PRO 14		76.98	0.00	0.00
																					14	BH:GLY 15		56.59	0.00	0.00
																					15	BH:GLY 16		23.72	0.00	0.00
																					16	BH:SER 17		65.81	0.00	0.00
																					17	BH:LEU 18		33.27	0.00	0.00
																					18	BH:ARG 19		118.96	0.00	0.00
																					19	BH:LEU 20		0.00	0.00	0.00
																					20	BH:SER 21		24.79	0.00	0.00
																					21	BH:CYS 22		0.00	0.00	0.00
																					22	BH:ALA 23		49.85	0.00	0.00
																					23	BH:ALA 24		5.18	0.00	0.00
																					24	BH:SER 25		69.81	0.00	0.00
																					25	BH:GLY 26		64.29	0.00	0.00
																					26	BH:PHE 27		30.57	0.00	0.00
																					27	BH:THR 28		84.96	0.00	0.00
																					28	BH:PHE 29		4.33	0.00	0.00
																					29	BH:SER 30		59.90	0.00	0.00
																					30	BH:THR 31		54.36	0.00	0.00
																					31	BH:TYR 32		35.35	0.00	0.00
																					32	BH:ALA 33		0.17	0.00	0.00
																					33	BH:MET 34		0.00	0.00	0.00
																					34	BH:SER 35		0.00	0.00	0.00
																					35	BH:TRP 36		0.00	0.00	0.00
																					36	BH:VAL 37		7.20	0.00	0.00
																					37	BH:ARG 38		16.57	0.00	0.00
																					38	BH:GLN 39		62.48	0.00	0.00
																					39	BH:ALA 40		21.17	0.00	0.00
																					40	BH:PRO 41		94.94	0.00	0.00
																					41	BH:GLY 42		87.83	0.00	0.00
																					42	BH:LYS 43		140.18	0.00	0.00
																					43	BH:GLY 44		53.06	0.00	0.00
																					44	BH:LEU 45		105.14	0.00	0.00
																					45	BH:GLU 46		65.26	0.00	0.00
																					46	BH:TRP 47		78.38	0.00	0.00
																					47	BH:VAL 48		0.00	0.00	0.00
																					48	BH:SER 49		0.00	0.00	0.00
																					49	BH:THR 50		0.67	0.00	0.00
																					50	BH:ILE 51		2.16	0.00	0.00
																					51	BH:SER 52		11.43	0.00	0.00
																					52	BH:GLY 53		3.94	0.00	0.00
																					53	BH:SER 54		102.20	0.00	0.00
																					54	BH:GLY 55		24.60	0.00	0.00
																					55	BH:GLY 56		72.59	0.00	0.00
																					56	BH:SER 57		46.54	0.00	0.00
																					57	BH:THR 58		72.03	0.00	0.00
																					58	BH:TYR 59		94.86	0.00	0.00
																					59	BH:ASP 60		39.91	0.00	0.00
																					60	BH:ALA 61		15.90	0.00	0.00
																					61	BH:GLU 62		138.78	0.00	0.00
																					62	BH:SER 63		56.99	0.00	0.00
																					63	BH:VAL 64		0.47	0.00	0.00
																					64	BH:LYS 65		130.24	0.00	0.00
																					65	BH:GLY 66		76.66	0.00	0.00
																					66	BH:ARG 67		19.32	0.00	0.00
																					67	BH:PHE 68		0.00	0.00	0.00
																					68	BH:THR 69		67.21	0.00	0.00
																					69	BH:ILE 70		14.47	0.00	0.00
																					70	BH:SER 71		48.91	0.00	0.00
																					71	BH:ARG 72		32.82	0.00	0.00
																					72	BH:ASP 73		42.97	0.00	0.00
																					73	BH:ASN 74		51.06	0.00	0.00
																					74	BH:SER 75		101.47	0.00	0.00
																					75	BH:LYS 76		145.17	0.00	0.00
																					76	BH:ASN 77		54.06	0.00	0.00
																					77	BH:THR 78		18.19	0.00	0.00
																					78	BH:LEU 79		0.00	0.00	0.00
																					79	BH:TYR 80		30.90	0.00	0.00
																					80	BH:LEU 81		0.00	0.00	0.00
																					81	BH:GLN 82		65.26	0.00	0.00
																					82	BH:MET 83		0.00	0.00	0.00
																					83	BH:ASN 84		74.64	0.00	0.00
																					84	BH:SER 85		51.50	0.00	0.00
																					85	BH:LEU 86		4.20	0.00	0.00
																					86	BH:ARG 87		125.94	0.00	0.00
																					87	BH:ALA 88		82.29	0.00	0.00
																					88	BH:GLU 89		110.81	0.00	0.00
																					89	BH:ASP 90		0.12	0.00	0.00
																					90	BH:THR 91		31.02	0.00	0.00
																					91	BH:ALA 92		0.50	0.00	0.00
																					92	BH:VAL 93		36.81	0.00	0.00
																					93	BH:TYR 94		0.00	0.00	0.00
																					94	BH:TYR 95		41.38	0.00	0.00
																					95	BH:CYS 96		0.00	0.00	0.00
																					96	BH:ALA 97		0.00	0.00	0.00
																					97	BH:LYS 98		20.31	0.00	0.00
																					98	BH:GLU 99		8.69	0.00	0.00
																					99	BH:GLY 100		10.00	0.00	0.00
																					100	BH:GLY 101		12.98	0.00	0.00
																					101	BH:ASP 102		115.56	0.00	0.00
																					102	BH:PHE 103		173.48	33.12 ||	0.53
																					103	BH:TRP 104	H	179.97	97.30 ||||||	1.17
																					104	BH:SER 105		25.86	0.00	0.00
																					105	BH:GLY 106		11.28	0.00	0.00
																					106	BH:TYR 107		133.56	8.47 |	-0.10
																					107	BH:TYR 108		89.98	0.00	0.00
																					108	BH:ALA 109		6.40	0.00	0.00
																					109	BH:ASN 110		126.78	0.00	0.00
																					110	BH:TRP 111		135.71	0.00	0.00
																					111	BH:PHE 112		53.90	0.00	0.00
																					112	BH:ASP 113		92.82	0.00	0.00
																					113	BH:PRO 114		25.77	0.00	0.00
																					114	BH:TRP 115		101.00	0.00	0.00
																					115	BH:GLY 116		8.40	0.00	0.00
																					116	BH:GLN 117		115.35	0.00	0.00
																					117	BH:GLY 118		16.31	0.00	0.00
																					118	BH:THR 119		19.26	0.00	0.00
																					119	BH:LEU 120		93.51	0.00	0.00
																					120	BH:VAL 121		0.00	0.00	0.00
																					121	BH:THR 122		48.91	0.00	0.00
																					122	BH:VAL 123		11.91	0.00	0.00
																					123	BH:SER 124		48.87	0.00	0.00
																					124	BH:SER 125		132.83	0.00	0.00

## Sheet: Fig 3A
MEAN ABSORBANCE(END POINT 450nm)
VIRUS	2F02	AG2-G02	CR8020	CR8043	CR9114
H3 stem	2.669	3.6915	3.5655	3.711	3.664
H3N2 HK/1968	1.761	3.3835	3.307	3.3235	2.7485
H3N2 Beijing/1992	2.5105	3.668	3.421	3.72	3.6535
H3N2 Wuhan/1995	2.2185	3.61	3.43	3.51	2.899
H3N2 NY/2004	1.8305	3.389	3.09	2.81	2.9745
H3N2 Uruguay/2007	0.99	2.675	1.556	2.63	1.203
H3N2 Switzerland/2013	1.256	0.11	2.2575	2.2113	3.2175
H3N2 Darwin/2021	1.8405	0.164	3.1485	2.47	2.26
H3N8 Alberta/2017	1.992	2.653	2.8485	1.677	0.589
H4N6 Alberta/2015	0.056	0.11	0.2575	0.2113	3.2175
H7N3 Canada/2004	0.3205	0.148	2.72	3.14	3.11
H7N9 HK/2017	0.0645	0.1195	2.9375	2.6995	3.728
H7N9 Anhui/2013	0.0715	0.163	2.31	2.2575	3.6275
H14N5 Astra/1982	0.07	0.1215	0.145	0.3055	1.6
H15N2 WAus/1983	1.734	0.191	2.56	2.139	3.3915
H1 stem	0.258	0.27	0.4415	0.49	3.7405

## Sheet: Fig 3B,C
MIC values for neutralization assay
Antibody removal at 1hpi	MIC (µg/ml)
virus	2F02_Rep1	2F02_Rep2	AG2-G02_Rep1	AG2-G02_Rep2	CR8020_Rep1	CR8020_Rep2	CR8043_Rep1	CR8043_Rep2
H3N8 Alberta/2017	>100	>100	>100	>100	25	25	100	50
H3N2 Philippines/1982	>100	>100	>100	>100	50	50	>100	>100
H3N2 Moscow/1999	>100	>100	50	100	50	50	50	100
H3N2 Wisconsin/2005	>100	>100	>100	>100	25	25	>100	>100
H3N2 Darwin/2021	>100	>100	>100	>100	100	50	>100	>100
No antibody removal	MIC (µg/ml)
virus	2F02_Rep1	2F02_Rep2	AG2-G02_Rep1	AG2-G02_Rep2	CR8020_Rep1	CR8020_Rep2	CR8043_Rep1	CR8043_Rep2
H3N8 Alberta/2017	6.25	6.25	6.25	6.25	1.56	1.56	0.78	0.78
H3N2 Philippines/1982	12.5	12.5	12.5	12.5	6.25	6.25	6.25	6.25
H3N2 Moscow/1999	3.12	3.12	12.5	12.5	1.56	1.56	1.56	1.56
H3N2 Wisconsin/2005	6.25	6.25	6.25	6.25	3.12	3.12	1.56	1.56
H3N2 Darwin/2021	12.5	12.5	>100	>100	6.25	6.25	6.25	6.25

## Sheet: Fig 4A,B
Mouse Body Weight Change (g) Over 14 Days
	DAY0	DAY1	DAY2	DAY3	DAY4	DAY5	DAY6	DAY7	DAY8	DAY9	DAY10	DAY11	DAY12	DAY13	DAY14
AG2-G02
MOUSE-1	17.9	17.1	17.01	17.29	17.4	17.07	17.01	17	18.23	18.47	18.93	18.91	19.02	19.02	19.13
MOUSE-2	16.3	15.88	15.64	14.87	14.86	15.3	14.68	15.32	16.11	16.43	16.48	16.2	16.21	16.23	16.5
MOUSE-3	17.75	17.31	16.86	16.7	16.28	16.53	16.61	16.88	17	17.23	17.56	17.44	17.93	17.91	17.91
MOUSE-4	19.24	18.46	18.37	18.22	18.38	18.44	17.91	18.01	18.06	18.32	18.63	18.03	18.23	18.34	18.34
MOUSE-5	17.08	16.36	15.82	16.24	16.37	16.57	16.7	16.19	16.38	16.38	16.78	16.77	16.72	16.7	16.7
2F02
MOUSE-1	15.92	15.96	16.42	15.68	15.82	15.77	14.83	15.14	15.4	15.53	15.95	16.04	16.17	16.33	16.55
MOUSE-2	15.63	15.35	15.13	15.87	15.86	15.44	14.68	15.07	15.65	15.95	16.44	16.23	16.67	16.65	16.34
MOUSE-3	15.96	15.36	15.36	15.27	15.03	15.35	13.95	14.25	15.21	15.23	15.96	16	16.09	15.95	15.99
MOUSE-4	18.02	17.71	17.4	17.15	17.55	17.53	17.33	17.04	17.25	17.63	17.9	17.8	17.77	17.42	17.89
MOUSE-5	17.59	17.07	17.04	17.48	17.68	17.64	16.74	16.83	17.44	17.65	17.81	17.7	17.62	18.08	18.5
CR9114
MOUSE-1	18.53	18.39	17.91	18.09	18.02	17.58	17.59	16.71	17.2	17.79	18.03	18	17.75	18.08	18.5
MOUSE-2	18.62	18.15	18	17.93	18.14	17.97	16.55	15.26	15.21	14.73	15.23	15.77	16.03	16.66	16.78
MOUSE-3	19.55	19	18.75	18.21	17.43	17.45	16.43	16.06	17.01	17.36	17.79	17.83	18.02	17.75	17.82
MOUSE-4	19.49	19.93	19.89	19.95	20.05	20.28	19.65	19.24	19.25	19.62	19.41	19.45	19.68	19.44	19.7
MOUSE-5	18.42	17.88	17.74	17.64	17.52	17.19	16.65	16.69	17.41	17.48	17.71	17.24	17.61	17.84	17.65
PBS
MOUSE-1	17.57	17.15	16.91	16.18	15.17	14.7	13.9	13	x	x	x	x	x	x	x
MOUSE-2	15.72	15.12	14.91	14.2	12.82	12.28	11.6	x	x	x	x	x	x	x	x
MOUSE-3	17.08	16.31	15.86	15.54	14.37	14	13.2	12.6	x	x	x	x	x	x	x
MOUSE-4	20.3	19.8	19.65	19.18	18.62	17.72	16.92	15.18	x	x	x	x	x	x	x
MOUSE-5	18.07	18.05	18.08	17.85	16.85	15.75	14.9	13.5	x	x	x	x	x	x	x
MOUSE-6	18.66	18.58	18.51	17.45	16.77	16.06	15.6	x	x	x	x	x	x	x	x
MOUSE-7	18.07	18.05	18.08	17.85	16.85	15.75	14.9	13.3	x	x	x	x	x	x	x
AG2-G02-LALA-PG
MOUSE-1	20.77	20.58	20.52	20.58	20.51	20.65	20.44	19.3	18.23	18.88	19.4	20.18	19.77	20.51	19.8
MOUSE-2	20.57	20.17	20.16	19.86	19.96	18.96	18.02	17.6	16.08	15.3	14.6	x	x	x	x
MOUSE-3	18.51	17.98	17.85	17.58	17.7	17.85	17.08	15.57	14.8	14.22	13.6	x	x	x	x
MOUSE-4	19.26	18.6	18.64	18.85	18.82	17.53	17.92	17.13	16.71	17.62	18.3	18.77	18.66	19.12	19.34
MOUSE-5	20.74	20.69	20.81	20.99	20.96	21.15	21.13	20.48	19.49	20.3	20.57	21.58	20.97	21.13	21.45
2F02-LALA-PG
MOUSE-1	16.85	16.76	16.94	16.98	16.53	16.26	15.4	14.99	13.8	13.35	12.5	x	x	x	x
MOUSE-2	17.05	16.98	16.74	16.88	16.69	15.8	15.36	13.96	13.1	12.54	x	x	x	x	x
MOUSE-3	18.15	18.48	18.61	18.18	17.91	17.32	16.2	15.13	14.29	13.56	12.9	x	x	x	x
MOUSE-4	20.15	19.75	19.88	19.82	19.65	20.16	19.4	18.79	17.26	18.79	18.6	19.34	18.94	18.93	19.2
MOUSE-5	18.94	19.36	19.12	19.52	19.97	19.66	18.4	17.98	16.65	15.6	15.4	16.25	17.5	16.7	17.2

## Sheet: Fig 4C
	TCID50
antibody	replicate1	replicate2	replicate3
AG2-G02	26246.3	35000	11068
2F02	26246.3	26246.3	6223.98
AG2-G02-LALA-PG	622398	1106797	1106797
2F02-LALA-PG	1968195	1106797	829981
PBS	2624630	2624630	3500000

## Sheet: Fig 5A
Percentage of T/I/R residue at HA2 Pos 32
Year	Amino acid	Percentage
1968	R	0
1968	I	0
1968	T	100
1969	T	100
1970	T	100
1971	T	100
1972	T	100
1973	T	100
1974	T	100
1975	T	100
1976	T	100
1977	T	100
1978	T	100
1979	T	100
1980	T	100
1981	T	100
1982	T	100
1983	T	100
1984	T	100
1985	T	100
1986	T	100
1987	T	100
1988	T	100
1989	T	100
1990	T	100
1991	T	100
1992	T	100
1993	T	100
1994	T	100
1995	T	100
1996	T	100
1997	T	100
1998	T	100
1999	T	98.9899
1999	I	1.0101
2000	T	100
2001	T	97.8261
2001	R	2.17391
2002	T	98.5294
2002	I	1.47059
2003	T	98.8764
2003	I	1.1236
2004	T	62.069
2004	I	37.931
2005	I	86.1111
2005	T	13.1944
2005	V	0.694444
2006	I	89.8148
2006	T	6.48148
2006	M	2.77778
2006	V	0.925926
2007	R	2.1875
2007	I	90.625
2007	T	4.0625
2007	M	2.5
2007	V	0.625
2008	R	44.9511
2008	I	49.1857
2008	V	0.325733
2008	T	4.88599
2008	M	0.325733
2008	K	0.325733
2009	R	98.3773
2009	I	1.41988
2009	T	0.20284
2010	R	98.4163
2010	T	1.13122
2010	M	0.226244
2010	K	0.226244
2011	R	97.6409
2011	T	1.57274
2011	I	0.262123
2011	M	0.524246
2012	R	95.9662
2012	T	3.2833
2012	I	0.562852
2012	K	0.187617
2013	R	97.343
2013	I	0.966184
2013	K	0.724638
2013	T	0.966184
2014	R	96.748
2014	I	2.73466
2014	T	0.369549
2014	S	0.0739098
2014	K	0.0739098
2015	R	97.6111
2015	X	0.0555556
2015	S	0.0555556
2015	T	0.111111
2015	K	0.0555556
2015	I	2.11111
2016	R	99.7502
2016	I	0.0499501
2016	T	0.0999001
2016	K	0.0499501
2016	E	0.0499501
2017	R	99.8001
2017	T	0.0285551
2017	M	0.0285551
2017	X	0.0285551
2017	K	0.0571102
2017	I	0.0285551
2017	G	0.0285551
2018	R	99.8328
2018	I	0.041806
2018	T	0.083612
2018	G	0.041806
2019	R	99.7673
2019	K	0.0517197
2019	M	0.0258598
2019	I	0.0517197
2019	E	0.0258598
2019	X	0.0775795
2020	R	99.6
2020	K	0.266667
2020	T	0.133333
2021	R	99.0856
2021	I	0.415628
2021	K	0.166251
2021	T	0.166251
2021	S	0.0831255
2021	G	0.0831255
2022	R	99.6057
2022	K	0.197174
2022	I	0.0985869
2022	X	0.0492935
2022	G	0.0492935
2023	R	99.3364
2023	T	0.201962
2023	X	0.0577034
2023	K	0.201962
2023	I	0.17311
2023	S	0.0288517
2024	R	99.9149
2024	K	0.0850702

## Sheet: Fig 5C,D,E
ELISA binding absorbance (450 nm) across various plasma concentrations with AUC
Conc (µg/ml)
2003_R1_T
1:102	1/100	0.557	0.997	0.3595	2.201	0.724	0.26	0.581	2.1685	0.557	0.997	0.3595	2.201	0.626	1.0345	1.48	2.1545	3.007	1.953	2.2655	1.9535
1:103	1/1000	0.164	0.2415	0.177	0.8445	0.1815	0.0825	0.155	0.6965	0.164	0.2415	0.177	0.8445	0.153	0.2355	0.4555	0.947	2.079	0.747	1.0155	0.6035
1:104	1/10000	0.0935	0.1025	0.1045	0.203	0.0725	0.0555	0.0785	0.1655	0.0935	0.1025	0.1045	0.203	0.1025	0.093	0.124	0.2965	0.705	0.181	0.2685	0.141
1:105	1/100000	0.1175	0.0855	0.0915	0.1095	0.0695	0.0575	0.0825	0.118	0.1175	0.0855	0.0915	0.1095	0.104	0.0865	0.0765	0.1215	0.165	0.0815	0.1055	0.0795
2003_R1_I
1:102	1/100	0.227	0.2565	0.147	0.5185	0.1525	0.057	0.089	0.4365	0.227	0.2565	0.147	0.5185	0.138	0.1185	0.3835	0.556	1.367	0.559	1.146	0.6285
1:103	1/1000	0.0735	0.0775	0.075	0.184	0.0645	0.0455	0.048	0.1275	0.0735	0.0775	0.075	0.184	0.074	0.0675	0.107	0.169	0.6305	0.138	0.361	0.167
1:104	1/10000	0.0515	0.055	0.045	0.063	0.086	0.047	0.046	0.077	0.0515	0.055	0.045	0.063	0.0735	0.0485	0.057	0.063	0.1595	0.0585	0.086	0.0595
1:105	1/100000	0.048	0.042	0.0365	0.0475	0.0545	0.0675	0.055	0.0575	0.048	0.042	0.0365	0.0475	0.077	0.048	0.045	0.047	0.0655	0.0525	0.0495	0.056
2003_R1_R
1:102	1/100	0.5325	0.585	0.2865	1.6995	0.6265	0.1945	0.426	1.5935	0.5325	0.585	0.2865	1.6995	0.4695	0.766	1.2595	1.61	2.703	1.676	1.9225	1.3485
1:103	1/1000	0.2	0.1915	0.16	0.652	0.1725	0.0915	0.148	0.532	0.2	0.1915	0.16	0.652	0.1415	0.1875	0.406	0.7595	1.9205	0.6145	0.7955	0.467
1:104	1/10000	0.0815	0.078	0.083	0.197	0.0825	0.08	0.075	0.176	0.0815	0.078	0.083	0.197	0.117	0.105	0.148	0.198	0.6305	0.165	0.2205	0.1445
1:105	1/100000	0.085	0.073	0.0715	0.1115	0.1015	0.0745	0.0745	0.101	0.085	0.073	0.0715	0.1115	0.1405	0.0785	0.107	0.121	0.1645	0.081	0.0925	0.098
AUC_R1
T32	I32	R32
10978	5175	9089
10565	5112	8357
10328	4307	8247
20147	6400	18761
7940	7097	9787
5860	5615	7853
8627	5030	7989
17926	7227	16607
10978	5175	9089
10565	5112	8357
10328	4307	8247
20147	6400	18761
10793	7532	13026
10127	4948	10003
12501	5549	14717
25801	6320	19730
53967	14579	49335
17204	6193	15608
24084	8787	19880
14423	6575	14481
2003_R2_T
1:102	1/100	1.182	1.314	0.8105	0.473	0.715	0.822	0.417	2.312	0.65	2.2005	0.5615	2.398	0.864	1.254	1.494	2.34	2.3035	2.471	2.538	2.465
1:103	1/1000	0.378	0.459	0.226	0.1315	0.2115	0.215	0.21	0.952	0.412	1.232	0.165	0.8065	0.409	0.304	0.558	1.0235	1.628	0.987	1.327	1.431
1:104	1/10000	0.147	0.1415	0.1275	0.1195	0.132	0.136	0.128	0.2855	0.1095	0.274	0.097	0.227	0.102	0.108	0.1445	0.26	0.8795	0.2365	0.3275	0.177
1:105	1/100000	0.09	0.102	0.115	0.098	0.1195	0.1175	0.111	0.1405	0.098	0.114	0.0875	0.1095	0.085	0.0825	0.0885	0.1075	0.27	0.106	0.1265	0.1
2003_R2_I
1:102	1/100	0.3945	0.352	0.21	0.1285	0.3285	0.3115	0.2995	1.1185	0.1095	0.7175	0.137	0.872	0.1635	0.22	0.67	0.934	2.395	1.195	1.9875	1.026
1:103	1/1000	0.136	0.1275	0.098	0.0755	0.091	0.0825	0.0775	0.2695	0.0635	0.1795	0.064	0.2225	0.0825	0.0665	0.145	0.245	1.25	0.2555	0.6075	0.234
1:104	1/10000	0.0795	0.0785	0.0995	0.065	0.0545	0.055	0.052	0.077	0.0555	0.0685	0.0575	0.081	0.058	0.052	0.0595	0.076	0.285	0.077	0.1355	0.076
1:105	1/100000	0.07	0.0765	0.0785	0.0695	0.0805	0.0565	0.048	0.0615	0.054	0.0525	0.0595	0.0685	0.052	0.0505	0.0515	0.0565	0.1145	0.0535	0.059	0.052
2003_R1_R
1:102	1/100	0.954	0.5695	0.7345	0.7345	0.954	1.314	0.7345	0.2545	0.7965	0.8625	0.404	1.8885	0.56	1.0265	1.9865	1.868	2.0255	1.9725	2.2095	1.479
1:103	1/1000	0.343	0.2945	0.226	0.2245	0.361	0.459	0.2245	0.1175	0.2205	0.2325	0.189	0.8665	0.1855	0.224	0.5595	0.959	1.601	0.8885	1.0615	0.599
1:104	1/10000	0.127	0.124	0.1705	0.153	0.127	0.142	0.1205	0.113	0.116	0.1155	0.114	0.275	0.133	0.0975	0.1655	0.265	0.8285	0.21	0.2615	0.168
1:105	1/100000	0.152	0.101	0.115	0.098	0.152	0.101	0.115	0.1325	0.121	0.148	0.126	0.1455	0.141	0.0915	0.1105	0.144	0.2575	0.1125	0.118	0.104
AUC_R2
T32	I32	R32
15254	7936	13730
14458	8118	12397
12970	9037	15064
13425	6777	11189
13280	6919	15343
14437	5814	13454
12558	5252	12582
26208	8416	12252
12637	5541	12162
25782	6965	13916
12430	5902	9808
21235	8586	25299
11287	5693	14099
11128	5275	10514
14570	6282	16828
23827	7938	25185
64780	26525	61435
22474	8021	20743
29615	13264	24503
21454	7722	16627
2003_R3_T
1:102	1/100	0.713	1.0935	0.649	2.31	0.6585	0.257	0.4495	2.275	1.3095	1.565	0.5465	1.996	0.5175	1.04	1.5915	2.0035	2.4965	2.02	2.0325	1.677
1:103	1/1000	0.151	0.216	0.156	0.638	0.1645	0.106	0.125	0.8225	0.2975	0.4205	0.1275	0.4625	0.144	0.238	0.3875	0.619	1.692	0.687	0.8665	0.4155
1:104	1/10000	0.1305	0.098	0.0875	0.1655	0.0875	0.086	0.0775	0.1975	0.1235	0.115	0.0765	0.1705	0.08	0.1085	0.1325	0.1675	0.4955	0.1615	0.2	0.1325
1:105	1/100000	0.0965	0.0765	0.0835	0.085	0.079	0.0745	0.077	0.0875	0.1065	0.0775	0.071	0.086	0.0785	0.0895	0.0745	0.086	0.133	0.0775	0.0845	0.085
2003_R3_I
1:102	1/100	0.5275	0.784	0.3135	1.5795	0.526	0.229	0.3	2.0865	0.937	1.037	0.4035	1.669	0.443	0.7815	1.302	1.9965	2.487	1.924	1.8585	1.392
1:103	1/1000	0.109	0.167	0.101	0.5375	0.1195	0.0895	0.093	0.708	0.253	0.3155	0.104	0.3775	0.161	0.1565	0.3285	0.6075	1.557	0.5685	0.776	0.3805
1:104	1/10000	0.0635	0.065	0.0645	0.127	0.065	0.059	0.0625	0.1615	0.089	0.087	0.065	0.135	0.063	0.0675	0.0885	0.135	0.468	0.1315	0.1455	0.1055
1:105	1/100000	0.0595	0.058	0.062	0.0675	0.0625	0.0645	0.0595	0.073	0.077	0.054	0.053	0.0795	0.077	0.056	0.056	0.0665	0.119	0.0635	0.0645	0.0685
2003_R3_R
1:102	1/100	0.5955	0.665	0.394	1.9445	0.504	0.198	0.1945	2.0275	0.798	0.7275	0.3865	1.62	0.4705	0.797	1.3615	1.693	2.496	1.9655	2.0415	1.424
1:103	1/1000	0.2125	0.162	0.1565	0.4885	0.1475	0.108	0.108	0.731	0.276	0.3285	0.127	0.464	0.1465	0.19	0.3845	0.728	1.5875	0.636	0.769	0.4285
1:104	1/10000	0.083	0.086	0.0925	0.1515	0.0825	0.086	0.0955	0.1945	0.095	0.108	0.091	0.152	0.0755	0.0845	0.1275	0.155	0.462	0.166	0.1815	0.135
1:105	1/100000	0.0865	0.074	0.0815	0.0945	0.1205	0.0835	0.1235	0.1085	0.082	0.0955	0.087	0.113	0.076	0.072	0.082	0.093	0.136	0.0795	0.0915	0.172
AUC_R3
T	I	R
11871	6598	9321
9855	7007	8688
9153	6624	9198
16215	12695	15045
10463	6858	8997
8638	6369	8250
8122	6367	10907
19041	15723	18809
12968	9545	10118
11966	8765	11597
7859	6299	9222
15497	12880	15635
8438	7580	8094
11044	6988	8722
12546	9113	12517
16223	13581	16127
40011	37347	37970
15791	13047	15827
18906	14782	17827
17184	10815	13195
INFANT_R1_T
		520	494	031	126	174	334	329	021	173	209	14	254	534	378	172
1:102	1/100	2.031	1.867	1.3325	1.688	2.018	1.913	1.5385	1.27	0.3645	0.6695	1.168	3.0325	1.4215	0.788	0.1855
1:103	1/1000	1.202	0.543	0.394	0.887	1.324	0.957	0.952	0.534	0.139	0.211	0.485	2.317	0.724	0.343	0.21
1:104	1/10000	0.294	0.185	0.185	0.188	0.206	0.301	0.155	0.096	0.096	0.105	0.152	1.4	0.248	0.116	0.109
1:105	1/100000	0.125	0.092	0.089	0.023	0.112	0.112	0.1	0.092	0.091	0.085	0.095	0.365	0.113	0.092	0.092
INFANT_R1_I
		520	494	031	126	174	334	329	021	173	209	14	254	534	378	172
1:102	1/100	1.9895	1.754	1.348	1.9895	1.972	1.9645	2.296	1.313	0.3015	1.267	1.089	3.281	1.7925	0.576	0.2435
1:103	1/1000	0.532	0.587	0.408	0.841	0.84	0.897	1.175	0.142	0.216	0.723	0.5	1.63	1.387	0.394	0.125
1:104	1/10000	0.179	0.183	0.11	0.373	0.212	0.382	0.572	0.098	0.262	0.16	0.151	0.454	0.231	0.291	0.164
1:105	1/100000	0.066	0.064	0.066	0.116	0.086	0.167	0.162	0.113	0.115	0.072	0.07	0.067	0.088	0.087	0.068
INFANT_R1_R
		520	494	031	126	174	334	329	021	173	209	14	254	534	378	172
1:102	1/100	3.209	1.967	1.823	3.209	2.277	3.0765	2.621	2.941	0.7115	2.0195	1.584	3.467	1.9475	1.0745	0.542
1:103	1/1000	1.464	0.969	0.745	1.694	1.518	2.725	2.217	1.238	0.396	0.639	0.409	2.907	1.16	0.373	0.299
1:104	1/10000	0.371	0.266	0.26	0.515	0.516	1.067	0.738	1.133	0.176	0.211	0.149	1.362	0.344	0.155	0.125
1:105	1/100000	0.153	0.126	0.112	0.165	0.167	0.221	0.187	0.211	0.123	0.107	0.101	0.346	0.124	0.099	0.11
AUC
T	I	R
27042	15359	33940
16826	15633	24519
15712	11041	22418
15491	28742	42747
22699	19409	41596
25538	31748	77635
17577	42453	57100
12107	11230	73030
9699	19349	16527
10368	15309	19331
14725	13590	14658
98559	35033	98939
21584	23067	29226
11934	20529	14457
10658	11906	12861
INFANT_R2_T
		520	494	031	126	174	334	329	021	173	209	14	254	534	378	172
1:102	1/100	2	1.967	1.795	1.68	2.678	2.728	2.687	3.065	0.558	2.048	1.184	2.91	2.309	1.34	0.597
1:103	1/1000	0.979	0.633	0.521	0.491	1.285	1.755	1.457	1.864	0.206	0.794	0.342	2.502	0.982	0.324	0.19
1:104	1/10000	0.275	0.185	0.118	0.13	0.37	0.571	0.425	0.671	0.117	0.217	0.128	1.001	0.309	0.127	0.149
1:105	1/100000	0.125	0.097	0.085	0.091	0.161	0.165	0.144	0.253	0.119	0.122	0.13	0.252	0.163	0.103	0.095
INFANT_R2_I
		520	494	031	126	174	334	329	021	173	209	14	254	534	378	172
1:102	1/100	1.851	1.754	1.164	1.629	2.412	2.006	1.342	2.391	0.23	0.732	1.089	3.021	1.92	0.762	0.287
1:103	1/1000	0.707	0.556	0.384	0.45	0.916	0.59	0.347	1.023	0.113	0.189	0.304	2.363	0.617	0.166	0.089
1:104	1/10000	0.154	0.28	0.16	0.123	0.178	0.134	0.086	0.211	0.066	0.072	0.08	0.851	0.188	0.06	0.058
1:105	1/100000	0.072	0.154	0.046	0.054	0.066	0.053	0.05	0.104	0.055	0.067	0.057	0.165	0.075	0.053	0.055
INFANT_R2_R
		520	494	031	126	174	334	329	021	173	209	14	254	534	378	172
1:102	1/100	1.963	1.867	1.208	1.909	2.432	1.941	1.081	2.254	0.249	0.646	1.168	2.312	1.763	0.696	0.285
1:103	1/1000	0.675	0.505	0.241	0.475	0.973	0.638	0.31	0.981	0.108	0.176	0.352	0.816	0.67	0.173	0.101
1:104	1/10000	0.162	0.134	0.087	0.253	0.203	0.15	0.107	0.241	0.104	0.095	0.102	0.278	0.211	0.101	0.074
1:105	1/100000	0.078	0.07	0.133	0.234	0.102	0.067	0.063	0.125	0.073	0.118	0.07	0.066	0.094	0.07	0.069
AUC
T	I	R
15754	15196	24984
13123	14332	17541
12028	12415	13053
26264	11479	13716
20549	17401	33126
14472	12841	45604
10152	8829	35939
23425	21264	55206
9080	6405	12417
11174	7844	21083
10467	8520	14412
21811	62606	74584
18784	16599	28530
9319	6520	13128
7396	5916	12860
ELDERLY_R1_T
		1	2	3	4	5	6	7	8	9	10	11	12	13	14	15	16
1:102	1/100	2.657	2.464	2.572	1.404	2.26	1.99	2.285	2.962	1.668	1.719	2.911	1.856	2.52	1.837	2.196	2.148
1:103	1/1000	0.965	0.954	1.112	0.391	0.714	0.827	0.867	1.86	0.67	0.44	1.901	0.737	1.759	0.797	1.192	0.989
1:104	1/10000	0.309	0.296	0.316	0.097	0.191	0.185	0.212	0.522	0.391	0.361	1.137	0.225	0.735	0.199	0.419	0.231
1:105	1/100000	0.096	0.119	0.082	0.06	0.067	0.074	0.066	0.12	0.149	0.175	0.226	0.136	0.146	0.063	0.085	0.07
ELDERLY_R1_I
		1	2	3	4	5	6	7	8	9	10	11	12	13	14	15	16
1:102	1/100	2.248	2.371	2.526	1.341	2.07	2.091	2.247	2.761	1.749	1.351	2.851	1.901	2.617	1.995	2.044	2.086
1:103	1/1000	0.875	0.907	1.044	0.319	0.635	0.793	0.876	1.619	0.606	0.404	2.057	0.672	1.713	0.875	1.13	0.975
1:104	1/10000	0.28	0.198	0.259	0.086	0.145	0.166	0.175	0.514	0.156	0.202	0.925	0.381	0.601	0.143	0.304	0.227
1:105	1/100000	0.097	0.06	0.069	0.047	0.063	0.066	0.061	0.114	0.058	0.118	0.236	0.303	0.255	0.057	0.072	0.072
ELDERLY_R1_R
		1	2	3	4	5	6	7	8	9	10	11	12	13	14	15	16
1:102	1/100	2.667	2.386	2.622	1.442	2.021	2.31	2.251	3.053	1.762	1.408	2.668	1.938	2.719	1.878	1.861	2.007
1:103	1/1000	1.172	1.1	1.119	0.389	0.779	0.887	0.858	1.979	0.655	0.496	1.842	0.763	1.722	0.62	1.114	1.112
1:104	1/10000	0.413	0.289	0.318	0.134	0.201	0.207	0.21	0.615	0.185	0.15	0.981	0.196	0.656	0.173	0.336	0.286
1:105	1/100000	0.104	0.13	0.103	0.103	0.084	0.092	0.095	0.16	0.129	0.087	0.219	0.097	0.17	0.093	0.109	0.101
AUC
T	I	R
25588	23568	32125
25838	18058	26674
25994	22230	27095
10069	8555	13842
17021	14087	18495
17477	16053	19817
18784	16755	19930
41779	39830	48812
30127	14119	18998
28696	17917	14429
77171	67873	68733
52794	50882	49869
17457	14873	16663
31454	24801	27889
20447	20241	25110
ELDERLY_R2_T
		1	2	3	4	5	6	7	8	9	10	11	12	13	14	15	16	17	18	19	20
1:102	1/100	3.05	3.28	3.43	1.927	2.901	2.882	2.89	3.043	2.388	2.02	3.249	2.845	2.291	1.902	3.278	3.195	1.113	1.218	1.086	1.26
1:103	1/1000	1.501	1.854	1.928	0.735	1.329	1.425	1.402	2.834	1.238	0.861	2.807	1.312	2.642	1.498	2.042	1.983	1.05	1.209	1.044	1.287
1:104	1/10000	0.392	0.508	0.605	0.207	0.379	0.398	0.35	1.121	0.306	0.23	1.145	0.321	0.897	0.402	0.602	0.495	1.325	0.814	1.032	1.106
1:105	1/100000	0.141	0.158	0.163	0.113	0.126	0.133	0.135	0.29	0.15	0.097	0.263	0.1	0.179	0.134	0.152	0.129	1.395	0.755	1.049	1.065
ELDERLY_R2_I
		1	2	3	4	5	6	7	8	9	10	11	12	13	14	15	16	17	18	19	20
1:102	1/100	2.885	3.021	2.977	1.603	2.725	2.943	2.886	3.377	2.168	1.862	3.532	2.773	3.584	2.972	3.326	3.225	0.882	1.185	1.168	1.078
1:103	1/1000	1.357	1.651	1.826	0.636	1.158	1.418	1.331	2.855	0.847	0.706	3.146	1.163	2.691	1.297	1.875	1.917	1.303	1.067	1.18	1.118
1:104	1/10000	0.372	0.43	0.54	0.173	0.299	0.314	0.29	0.932	0.178	0.156	1.318	0.242	0.738	0.319	0.49	0.428	1.286	1.147	0.906	1.032
1:105	1/100000	0.113	0.121	0.121	0.078	0.095	0.099	0.091	0.21	0.114	0.068	0.253	0.079	0.165	0.088	0.102	0.132	1.245	1.14	0.977	1.025
ELDERLY_R2_R
		1	2	3	4	5	6	7	8	9	10	11	12	13	14	15	16	17	18	19	20
1:102	1/100	2.724	2.688	2.869	1.575	2.449	2.803	2.506	3.116	2.188	1.516	1.971	2.528	3.002	2.186	2.485	2.663	0.998	1.13	1.188	0.574
1:103	1/1000	1.339	1.75	1.779	0.696	1.097	1.25	1.174	2.557	0.898	0.594	1.3	1.13	2.686	0.958	1.734	1.691	0.925	1.075	1.239	0.621
1:104	1/10000	0.388	0.514	0.497	0.226	0.317	0.327	0.312	0.979	0.237	0.171	1.343	0.275	0.863	0.267	0.499	0.468	0.947	1.123	1.312	0.572
1:105	1/100000	0.144	0.127	0.157	0.105	0.124	0.129	0.123	0.264	0.118	0.104	0.306	0.139	0.207	0.116	0.139	0.137	0.923	1.111	1.31	0.584
AUC
T	I	R
34551	31514	33540
42909	36262	41030
48370	42553	41764
19837	15943	20066
32315	26034	27804
34037	28341	29440
31640	26337	27918
83937	71236	74400
29100	19109	22471
20921	15115	16767
83869	93788	87570
28164	22539	26599
66565	58889	66680
34200	27508	24162
48222	39623	40657
41561	38066	38900
134061	126529	93439
80801	113891	111413
103946	95179	130562
109610	103228	57926
Post 2003 adults
SAMPLE_ID	AGE	SEX
1	F	59.2904
2	F	58.5425
3	F	59.6247
4	F	61.6274
5	F	60.126
6	F	63.3753
7	F	64.463
8	F	64.5479
9	F	65.2959
10	F	66.211
11	F	66.1288
12	M	58.5425
13	M	58.7096
14	M	59.2055
15	M	59.5425
16	M	60.0411
17	M	60.2082
18	M	61.2082
19	M	63.126
20	F	66.211
Post 2011 adults
SAMPLE_ID	AGE			Country of Residence (from D/P Registry)
1	22
2	23
3	24
4	24
5	25
6	52
7	22
8	20
9	22
10	24
11	18
12	25
13	18
14	23
15	20
16	22
17	19
18	21
19	20
20	20
Post 2011 infants
SAMPLE_ID	AGE	SEX
1	1	M
2	1	F
3	1	M
4	1	M
5	1	F
6	1	M
7	1	M
8	1	F
9	1	M
10	1	M
11	1	M
12	1	M
13	1	F
14	1	M
15	1	F

## Sheet: Fig S3
Summary of Gating Hierarchy and Cell Counts
Depth	Name	Statistic	#Cells
	2F02_DAR21_1_001_018.fcs		10000
>	2F02_DAR21_1_001_018.fcs/cells	99.7	9974
> >	2F02_DAR21_1_001_018.fcs/cells/Single Cells	90.4	9014				AVG MFI	DAR21	MOS99	NEG
> > >	2F02_DAR21_1_001_018.fcs/cells/Single Cells/PE	19.6	1766				2F02	3056.48	3430.25	2537.28
> > > >	Mean : PE-A = 3219.767089844	3220					AG2-G02	2941.97	4137.54	2598.26
	2F02_DAR21_2_013.fcs		10000				CR9114	3107.08	3026.62	2581.54
>	2F02_DAR21_2_013.fcs/cells	99.8	9982
> >	2F02_DAR21_2_013.fcs/cells/Single Cells	87.4	8724					MFI-NEG	MFI-NEG	RATIO
> > >	2F02_DAR21_2_013.fcs/cells/Single Cells/PE	11.1	966				2F02	519.2	892.968	1.71989
> > > >	Mean : PE-A = 2990.815429688	2991					AG2G02	343.712	1539.28	4.4784
	2F02_DAR21_3_014.fcs		10000				CR9114	525.538	445.077	0.846899
>	2F02_DAR21_3_014.fcs/cells	99.8	9981
> >	2F02_DAR21_3_014.fcs/cells/Single Cells	86.7	8651							Ratio
> > >	2F02_DAR21_3_014.fcs/cells/Single Cells/PE	11.3	976						AG2-G02	1.71989
> > > >	Mean : PE-A = 2958.848632812	2959							2F02	4.4784
	2F02_MOS99_1_009.fcs		10000						CR9114	0.846899
>	2F02_MOS99_1_009.fcs/cells	99.5	9947
> >	2F02_MOS99_1_009.fcs/cells/Single Cells	83.2	8276
> > >	2F02_MOS99_1_009.fcs/cells/Single Cells/PE	41.4	3426
> > > >	Mean : PE-A = 3521.547363281	3522
	2F02_MOS99_2_010.fcs		10000
>	2F02_MOS99_2_010.fcs/cells	99.5	9948
> >	2F02_MOS99_2_010.fcs/cells/Single Cells	84.5	8404
> > >	2F02_MOS99_2_010.fcs/cells/Single Cells/PE	39	3277
> > > >	Mean : PE-A = 3426.166259766	3426
	2F02_MOS99_3_011.fcs		11301
>	2F02_MOS99_3_011.fcs/cells	99.5	11247
> >	2F02_MOS99_3_011.fcs/cells/Single Cells	83.8	9430
> > >	2F02_MOS99_3_011.fcs/cells/Single Cells/PE	35.2	3320
> > > >	Mean : PE-A = 3343.021484375	3343
	2F02_NEG_1_015.fcs		1123
>	2F02_NEG_1_015.fcs/cells	96.6	1085
> >	2F02_NEG_1_015.fcs/cells/Single Cells	54	586
> > >	2F02_NEG_1_015.fcs/cells/Single Cells/PE	0.68	4
> > > >	Mean : PE-A = 2503.486572266	2503
	2F02_NEG_2_016.fcs		10000
>	2F02_NEG_2_016.fcs/cells	98.9	9888
> >	2F02_NEG_2_016.fcs/cells/Single Cells	75	7417
> > >	2F02_NEG_2_016.fcs/cells/Single Cells/PE	0.59	44
> > > >	Mean : PE-A = 2571.066650391	2571
	AG2G02_DAR21_1_004.fcs		10000
>	AG2G02_DAR21_1_004.fcs/cells	99.8	9982
> >	AG2G02_DAR21_1_004.fcs/cells/Single Cells	86.7	8653
> > >	AG2G02_DAR21_1_004.fcs/cells/Single Cells/PE	3.98	344
> > > >	Mean : PE-A = 2912.913574219	2913
	AG2G02_DAR21_2_005.fcs		10000
>	AG2G02_DAR21_2_005.fcs/cells	99.8	9979
> >	AG2G02_DAR21_2_005.fcs/cells/Single Cells	86	8584
> > >	AG2G02_DAR21_2_005.fcs/cells/Single Cells/PE	7.79	669
> > > >	Mean : PE-A = 3089.522705078	3090
	AG2G02_DAR21_3_006.fcs		10000
>	AG2G02_DAR21_3_006.fcs/cells	99.7	9969
> >	AG2G02_DAR21_3_006.fcs/cells/Single Cells	87	8672
> > >	AG2G02_DAR21_3_006.fcs/cells/Single Cells/PE	3.41	296
> > > >	Mean : PE-A = 2823.48828125	2823
	AG2G02_MOS99_1_001.fcs		4095
>	AG2G02_MOS99_1_001.fcs/cells	94.8	3882
> >	AG2G02_MOS99_1_001.fcs/cells/Single Cells	86.7	2201
> > >	AG2G02_MOS99_1_001.fcs/cells/Single Cells/PE	49.2	2181
> > > >	Mean : PE-A = 4322.7256625	4323
	AG2G02_MOS99_2_002.fcs		9698
>	AG2G02_MOS99_2_002.fcs/cells	99.3	9633
> >	AG2G02_MOS99_2_002.fcs/cells/Single Cells	86.2	8307
> > >	AG2G02_MOS99_2_002.fcs/cells/Single Cells/PE	50.6	4205
> > > >	Mean : PE-A = 3945.625976562	3946
	AG2G02_MOS99_3_003.fcs		10000
>	AG2G02_MOS99_3_003.fcs/cells	99.5	9946
> >	AG2G02_MOS99_3_003.fcs/cells/Single Cells	79.3	7888
> > >	AG2G02_MOS99_3_003.fcs/cells/Single Cells/PE	51	4021
> > > >	Mean : PE-A = 4144.275878906	4144
	AG2G02_NEG_1_007.fcs		10000
>	AG2G02_NEG_1_007.fcs/cells	98.9	9890
> >	AG2G02_NEG_1_007.fcs/cells/Single Cells	72.4	7162
> > >	AG2G02_NEG_1_007.fcs/cells/Single Cells/PE	0.4	29
> > > >	Mean : PE-A = 2730.193847656	2730
	AG2G02_NEG_2_008.fcs		1441
>	AG2G02_NEG_2_008.fcs/cells	98.2	1415
> >	AG2G02_NEG_2_008.fcs/cells/Single Cells	58.2	823
> > >	AG2G02_NEG_2_008.fcs/cells/Single Cells/PE	1.34	11
> > > >	Mean : PE-A = 2466.332275391	2466
	CR9114_DAR21_1_022.fcs		10014
>	CR9114_DAR21_1_022.fcs/cells	99.8	9995
> >	CR9114_DAR21_1_022.fcs/cells/Single Cells	86.7	8664
> > >	CR9114_DAR21_1_022.fcs/cells/Single Cells/PE	8.34	723
> > > >	Mean : PE-A = 3165.471923828	3165
	CR9114_DAR21_2_023.fcs		10000
>	CR9114_DAR21_2_023.fcs/cells	99.9	9986
> >	CR9114_DAR21_2_023.fcs/cells/Single Cells	87.1	8695
> > >	CR9114_DAR21_2_023.fcs/cells/Single Cells/PE	5.36	466
> > > >	Mean : PE-A = 3009.456542969	3009
	CR9114_DAR21_3_024.fcs		10000
>	CR9114_DAR21_3_024.fcs/cells	99.9	9987
> >	CR9114_DAR21_3_024.fcs/cells/Single Cells	86.9	8680
> > >	CR9114_DAR21_3_024.fcs/cells/Single Cells/PE	5.37	466
> > > >	Mean : PE-A = 3146.311523438	3146
	CR9114_MOS99_1_019.fcs		10000
>	CR9114_MOS99_1_019.fcs/cells	99.6	9956
> >	CR9114_MOS99_1_019.fcs/cells/Single Cells	83.7	8338
> > >	CR9114_MOS99_1_019.fcs/cells/Single Cells/PE	16.7	1389
> > > >	Mean : PE-A = 3016.870605469	3017
	CR9114_MOS99_2_020.fcs		7479
>	CR9114_MOS99_2_020.fcs/cells	99.4	7436
> >	CR9114_MOS99_2_020.fcs/cells/Single Cells	85.7	6373
> > >	CR9114_MOS99_2_020.fcs/cells/Single Cells/PE	15.8	1009
> > > >	Mean : PE-A = 3027.852783203	3028
	CR9114_MOS99_3_021.fcs		8317
>	CR9114_MOS99_3_021.fcs/cells	99.5	8272
> >	CR9114_MOS99_3_021.fcs/cells/Single Cells	88	7276
> > >	CR9114_MOS99_3_021.fcs/cells/Single Cells/PE	17.4	1266
> > > >	Mean : PE-A = 3035.135742188	3035
	CR9114_NEG_1_025.fcs		10000
>	CR9114_NEG_1_025.fcs/cells	99.4	9935
> >	CR9114_NEG_1_025.fcs/cells/Single Cells	81.2	8063
> > >	CR9114_NEG_1_025.fcs/cells/Single Cells/PE	0.57	46
> > > >	Mean : PE-A = 2632.655029297	2633
	CR9114_NEG_2_026.fcs		8550
>	CR9114_NEG_2_026.fcs/cells	99.1	8469
> >	CR9114_NEG_2_026.fcs/cells/Single Cells	86.5	7327
> > >	CR9114_NEG_2_026.fcs/cells/Single Cells/PE	0.46	34
> > > >	Mean : PE-A = 2530.429443359	2530

## Sheet: Fig S4
Mouse Body Weight Change (g) Over 14 Days
mu-AG2G02	DAY0	DAY1	DAY2	DAY3	DAY4	DAY5	DAY6	DAY7	DAY8	DAY9	DAY10	DAY11	DAY12	DAY13	DAY14
MOUSE-1	18.99	19.68	19.65	19.14	17.95	18.13	18.45	18.55	19.32	19.41	19.48	19.57	19.62	19.58	19.65
MOUSE-2	19.37	19.28	19.14	19.16	19.3	19.16	18.9	17.96	19.02	19.1	19.29	19.33	19.32	19.41	20.5
MOUSE-3	20.32	19.7	19.77	19.67	19.94	19.99	20.47	19.87	19.32	19.57	19.61	19.2	19.76	19.78	20.81
MOUSE-4	17.42	17.82	17.36	19.86	17.88	17.69	16.68	17	17.34	17.45	17.57	17.62	17.8	18	18.09
MOUSE-5	19.1	19.75	19.91	19.6	19.34	19.57	19.18	19.23	19.49	19.66	19.82	19.49	19.66	19.71	19.82
mu-2F02
MOUSE-1	18.44	18.55	18.26	17.76	17.77	18.26	17.95	18.1	18.06	18.23	18.29	18.29	18.33	18.41	18.48
MOUSE-2	21.16	21.09	21.18	21.14	20.96	21.18	21.04	20.8	19.54	19.82	19.91	19.97	20.01	20.22	21.31
MOUSE-3	17.75	17.98	18.33	17.65	17.51	17.72	18.14	18.24	18.6	18.62	18.69	18.71	18.79	18.81	18.85
MOUSE-4	18.9	19.78	19.98	19.63	19.54	19.69	19.42	18.09	18.93	18.99	19.01	19.22	19.28	19.33	19.32
MOUSE-5	18.65	18.44	18.59	18.47	19.01	18.67	17.87	17.12	17.29	17.31	17.4	17.36	17.41	17.22	17.45

## Sheet: Fig S5
antibody	replicate	ADCC AUC
2F02	rep1	49451
AG2-G02	rep1	37066
CR8020	rep1	34777
CR8043	rep1	40455
IgG control	rep1	493.2
2F02	rep2	41155
AG2-G02	rep2	37407
CR8020	rep2	31154
CR8043	rep2	33612
IgG control	rep2	382.1

[truncated: 4 more sheets: Fig S7, Fig S8, Fig S9A, Fig S9B]
